# Supplementary material for: Predictors of high tobacco use prevalence among adults in Autonomous Province of Vojvodina, Serbia
Source: PLoS One. 2025 Apr 25;20(4):e0320647. doi: 10.1371/journal.pone.0320647 (PMC12027110; doi:10.1371/journal.pone.0320647)
Supplement: S1 Data — (XLSX) [file pone.0320647.s001.xlsx]

## Sheet: Data_base-PONE-D-24-29598R2
Year	Age	Eduaction_4	SES_self_assess_5	Employment_7	Marital_stat_6	SM20	SM21	SM_21_2	SM22	SM22_2kat	SM23	SM24	SMU24.1	SM25	SM25.1	SM26	Hlth_self_ass	TMkg	TVcm	FA12	ALK27	ALK29.1	HTA41	Validty	BMI	HTA41_2	ALK29.1_2	rizz2_alk	Alk_suma_rizika	Risk_alk_2	Risk_alk_1	Employ_6cat	Marit_stat_4_cat	Age_4cat	PU_24.1_copy_Graph1	Gender_copy_Graph1_2	Age_4_copy_Graph1	DV.Smoking_copy_Graph_2	E_cigarettes_copy_Graph_2	M1.1.Gender	M1.2.Age_3	M1.3.Settlement_2	M1.4.Marital_stat_2	M1.5.Education_3	M1.6.Employment_4	M1.7.SES_3	DV.Smoking_bin_log	M2.1.Hlth_self_3	M2.2.BMI_4
2023	79	4	2	7	1	1	2	1	3	2	1	2	2	2	50	2	2			1	1		3	1		3		0	1		1	5	1	4	2	1	4	1	0	1	3	1	1	4	4	1	1	1
2023	18	3	3	4	5	1	1	1	3	2	9	1	20	1	3	1	1			1	4	3	3	1		3	1	1		1		2	4	1	20	1	1	1	0	1	1	1	2	3	2	2	1	1
2023	33	3	3	2	2	2	3	2	3	2						6	3			1	5		5	1				0				1	2	1		1	1	0	0	1	1	1	2	3	1	2	0	3
2023	59	4	2	9	2	1	3	2	3	2						6	5			2	3		3	1		3		0	0		0		2	3		1	3	0	0	1	2	1	2	4		1	0	4
2023	51	3	2	7		1	2	1	2	1	1	1	10	1	39	2	5			2	3		1	1		1		0	0		0	5		3	10	1	3	1	1	1	2	1		3	4	1	1	4
2023	40	3	2	1	1	1	1	1	3	2	1	1	20	1	15	2	3			1	3		3	1		3		0	0		0	1	1	2	20	1	2	1	0	1	2	1	1	3	1	1	1	3
2023	40	3	3	1	1	1	1	1	3	2	1	2	150	2	5	1	4			3	4		5	1				0				1	1	2	150	1	2	1	0	1	2	1	1	3	1	2	1	4
2023	36	3	3	1	1	2	3	2	3	2						6	4		169	3	3		3	1		3		0	0		0	1	1	2		1	2	0	0	1	2	1	1	3	1	2	0	4
2023	25	3	4	1	1	2	3	2	3	2						6	4		169	1	5		3	1		3		0				1	1	1		1	1	0	0	1	1	1	1	3	1	3	0	4
2023	41	4	2	2	2	1	3	2	3	2						6	4		182	1	1		4	1				0				1	2	2		1	2	0	0	1	2	1	2	4	1	1	0	4
2023	19	3	1	6	5	2	3	2	3	2						4	1	58	184	1	3		3	1	17.1314	3		0	0		0	4	4	1		1	1	0	0	1	1	1	2	3	3	1	0	1	0
2023	43	3	2	1	5	1	1	1	3	2	1	1	15	1	25	1	4	60	181	1	3		3	1	18.3145	3		0	0		0	1	4	2	15	1	2	1	0	1	2	1	2	3	1	1	1	4	0
2023	32	3	2	2	5	2	3	2	2	1						3	2	63	182	2	3		3	1	19.0194	3		0	0		0	1	4	1		1	1	0	1	1	1	1	2	3	1	1	0	1	1
2023	32	3	3	1	1	2	3	2	3	2						5	3	65	184	1	3		3	1	19.199	3		0	0		0	1	1	1		1	1	0	0	1	1	1	1	3	1	2	0	3	1
2023	20	3	4	2	5	2	3	2	3	2						6	5	71	190	2	5		5	1	19.6676			0				1	4	1		1	1	0	0	1	1	1	2	3	1	3	0	4	1
2023	32	3	3	4	5	2	3	2	3	2						5	5	66	183	2	3		3	1	19.708	3		0	0		0	2	4	1		1	1	0	0	1	1	1	2	3	2	2	0	4	1
2023	45	3	5	1	5	2	3	2	3	2						5	5	60	172	2	3		3	1	20.2812	3		0	0		0	1	4	2		1	2	0	0	1	2	1	2	3	1	3	0	4	1
2023	19	3	3	1	5	1	1	1	2	1	1	1	10	1	2	1	2	61	173	1	3		3	1	20.3816	3		0	0		0	1	4	1	10	1	1	1	1	1	1	1	2	3	1	2	1	1	1
2023	54	3	2	1	1	1	1	1	3	2	1	1	10	1	20	1	2	65	178	1	3		3	1	20.5151	3		0	0		0	1	1	3	10	1	3	1	0	1	2	1	1	3	1	1	1	1	1
2023	44	4	2	1	1	2	3	2	3	2						4	4	67	180	2	3		3	1	20.679	3		0	0		0	1	1	2		1	2	0	0	1	2	1	1	4	1	1	0	4	1
2023	18	3	1	3	5	2	3	2	3	2						5	1	60	170	1	3		3	1	20.7612	3		0	0		0	2	4	1		1	1	0	0	1	1	1	2	3	2	1	0	1	1
2023	18	3	2	3	5	2	3	2	3	2						4	2	60	170	1	3		3	1	20.7612	3		0	0		0	2	4	1		1	1	0	0	1	1	1	2	3	2	1	0	1	1
2023	24	3	3	1	5	1	3	2	3	2						4	1	73	187	1	3		3	1	20.8756	3		0	0		0	1	4	1		1	1	0	0	1	1	1	2	3	1	2	0	1	1
2023	19	3	3	6	5	2	3	2	3	2						5	1	72	185	1	3		3	1	21.0373	3		0	0		0	4	4	1		1	1	0	0	1	1	1	2	3	3	2	0	1	1
2023	68	3	3	7	1	1	1	1	3	2	1	1	25	1	45	4	5	61	168	1	3		1	1	21.6128	1		0	0		0	5	1	4	25	1	4	1	0	1	3	1	1	3	4	2	1	4	1
2023	30	3	3	1	1	2	3	2	3	2						2	3	65	173	1	3		3	1	21.7181	3		0	0		0	1	1	1		1	1	0	0	1	1	1	1	3	1	2	0	3	1
2023	34	3	3	2	5	2	3	2	3	2						5	1	68	176	1	4		3	1	21.9525	3		0				1	4	1		1	1	0	0	1	1	1	2	3	1	2	0	1	1
2023	18	3	4	6	5	2	2	1	2	1	1	2	5	2	1	5	2	69	177	1	3		3	1	22.0243	3		0	0		0	4	4	1	5	1	1	1	1	1	1	1	2	3	3	3	1	1	1
2023	41	4	2	2	1	2	3	2	3	2						2	1	73	182	1	3		3	1	22.0384	3		0	0		0	1	1	2		1	2	0	0	1	2	1	1	4	1	1	0	1	1
2023	49	3	3	1	1	2	3	2	3	2						5	4	78	188	1	3		1	1	22.0688	1		0	0		0	1	1	2		1	2	0	0	1	2	1	1	3	1	2	0	4	1
2023	23	3	3	1	1	1	2	1	3	2	1	1	3	2	5	2	1	74	183	1	3		3	1	22.0968	3		0	0		0	1	1	1	3	1	1	1	0	1	1	1	1	3	1	2	1	1	1
2023	19	3	3	6	5	2	3	2	3	2						6	1	79	189	1	3		3	1	22.1158	3		0	0		0	4	4	1		1	1	0	0	1	1	1	2	3	3	2	0	1	1
2023	30	3	3	1	1	2	3	2	3	2						5	2	72	180	1	3		3	1	22.2222	3		0	0		0	1	1	1		1	1	0	0	1	1	1	1	3	1	2	0	1	1
2023	59	3	2	1	1	1	2	1	3	2	1	1	5	1	30	1	5	72	180	2	3		1	1	22.2222	1		0	0		0	1	1	3	5	1	3	1	0	1	2	1	1	3	1	1	1	4	1
2023	61	4	3	7	1	1	1	1	3	2	1	1	18	1	26	1	3	85	195	1	3		3	1	22.3537	3		0	0		0	5	1	3	18	1	3	1	0	1	2	1	1	4	4	2	1	3	1
2023	56	4	1	1	1	2	3	2	3	2						5	1	72	179	1	3		3	1	22.4712	3		0	0		0	1	1	3		1	3	0	0	1	2	1	1	4	1	1	0	1	1
2023	18	3	4	8	5	1	2	1	4		1	1	10	2	1	3	3	69	175	1	5		3	1	22.5306	3		0				6	4	1	10	1	1	1		1	1	1	2	3	4	3	1	3	1
2023	25	3	2	1	5	2	3	2	3	2						5	1	73	180	1	3		3	1	22.5309	3		0	0		0	1	4	1		1	1	0	0	1	1	1	2	3	1	1	0	1	1
2023	42	4	1	1	1	2	3	2	3	2						2	1	76	183	1	3		3	1	22.694	3		0	0		0	1	1	2		1	2	0	0	1	2	1	1	4	1	1	0	1	1
2023	56	3	3	2	4	2	2	1	2	1	2	2	2	1	30	3	4	68	173	1	3		3	1	22.7204	3		0	0		0	1	2	3	2	1	3	1	1	1	2	1	2	3	1	2	1	4	1
2023	28	4	2	1	5	2	3	2	3	2						5	3	85	193	2	3		3	1	22.8194	3		0	0		0	1	4	1		1	1	0	0	1	1	1	2	4	1	1	0	3	1
2023	28	4	2	2	6	2	3	2	3	2						6	3	74	180	1	5		3	1	22.8395	3		0				1	1	1		1	1	0	0	1	1	1	1	4	1	1	0	3	1
2023	51	3	3	1	1	1	1	1	3	2	1	1	20	1	30	3	2	75	181	1	3		1	1	22.8931	1		0	0		0	1	1	3	20	1	3	1	0	1	2	1	1	3	1	2	1	1	1
2023	75	4	3	7	1	1	3	2	3	2						5	1	77	183	1	3		3	1	22.9926	3		0	0		0	5	1	4		1	4	0	0	1	3	1	1	4	4	2	0	1	1
2023	23	3	3	1	5	1	3	2	3	2						4	3	65	168	1	3		3	1	23.03	3		0	0		0	1	4	1		1	1	0	0	1	1	1	2	3	1	2	0	3	1
2023	39	4	2	1	2	2	3	2	3	2						6	3	74	179	1	4		4	1	23.0954			0				1	2	2		1	2	0	0	1	2	1	2	4	1	1	0	3	1
2023	64	3	2	1	1	1	1	1	2	1	1	1	15	1	20	4	2	63	165	1	4		3	1	23.1405	3		0				1	1	3	15	1	3	1	1	1	2	1	1	3	1	1	1	1	1
2023	42	3	1	1	5	2	3	2	3	2						2	1	75	180	1	3		3	1	23.1481	3		0	0		0	1	4	2		1	2	0	0	1	2	1	2	3	1	1	0	1	1
2023	45	3	2	1	2	1	1	1	3	2	9	1	20	2	2	3	3	75	180	1	1		1	1	23.1481	1		0				1	2	2	20	1	2	1	0	1	2	1	2	3	1	1	1	3	1
2023	27	4	3	6	5	2	3	2	3	2						6	3	78	183	1	3		3	1	23.2912	3		0	0		0	4	4	1		1	1	0	0	1	1	1	2	4	3	2	0	3	1
2023	43	3	2	1	1	2	3	2	3	2						2	1	80	185	1	3		3	1	23.3747	3		0	0		0	1	1	2		1	2	0	0	1	2	1	1	3	1	1	0	1	1
2023	69	4	1	7	1	1	3	2	3	2						1	3	80	185	1	3		1	1	23.3747	1		0	0		0	5	1	4		1	4	0	0	1	3	1	1	4	4	1	0	3	1
2023	27	3	3	1	1	2	3	2	3	2						6	3	80	185	1	5		3	1	23.3747	3		0				1	1	1		1	1	0	0	1	1	1	1	3	1	2	0	3	1
2023	43	3	3	1	1	1	2	1	2	1	1	1	20	1	20	3	3	70	173	2	5		3	1	23.3887	3		0				1	1	2	20	1	2	1	1	1	2	1	1	3	1	2	1	3	1
2023	54	4	3	1	1	2	3	2	3	2						5	2	73	176	1	3		3	1	23.5666	3		0	0		0	1	1	3		1	3	0	0	1	2	1	1	4	1	2	0	1	1
2023	29	4	2	4	5	2	3	2	3	2						5	3	75	178	1	3		3	1	23.6713	3		0	0		0	2	4	1		1	1	0	0	1	1	1	2	4	2	1	0	3	1
2023	39	4	2	2	2	2	3	2	3	2						4	3	77	180	1	3		3	1	23.7654	3		0	0		0	1	2	2		1	2	0	0	1	2	1	2	4	1	1	0	3	1
2023	57	3	4	1	1	1	3	2	3	2						4	4	86	190	1	3		3	1	23.8227	3		0	0		0	1	1	3		1	3	0	0	1	2	1	1	3	1	3	0	4	1
2023	61	3	3	1	6	1	3	2	3	2						4	2	78	180	1	3		1	1	24.0741	1		0	0		0	1	1	3		1	3	0	0	1	2	1	1	3	1	2	0	1	1
2023	40	4	1	1	1	2	3	2	3	2						5	1	78	180	1	3		3	1	24.0741	3		0	0		0	1	1	2		1	2	0	0	1	2	1	1	4	1	1	0	1	1
2023	72	3	3	7	1	2	3	2	3	2						5	3	76	177	1	3		3	1	24.2587	3		0	0		0	5	1	4		1	4	0	0	1	3	1	1	3	4	2	0	3	1
2023	81	3	2	7	1	2	3	2	3	2						5	3	76	176	1	3		3	1	24.5351	3		0	0		0	5	1	4		1	4	0	0	1	3	1	1	3	4	1	0	3	1
2023	36	4	2	1	1	2	3	2	3	2						5	1	78	178	1	3		3	1	24.6181	3		0	0		0	1	1	2		1	2	0	0	1	2	1	1	4	1	1	0	1	1
2023	67	3	4	7	1	1	1	1	3	2	1	1	22	1	50	4	5	69	167	2	3		1	1	24.7409	1		0	0		0	5	1	4	22	1	4	1	0	1	3	1	1	3	4	3	1	4	1
2023	75	3	3	7	3	2	3	2	3	2						5	4	70	168	1	3		1	1	24.8016	1		0	0		0	5	3	4		1	4	0	0	1	3	1	2	3	4	2	0	4	1
2023	67	3	4	1	1	1	3	2	3	2						5	4	85	185	1	3		1	1	24.8356	1		0	0		0	1	1	4		1	4	0	0	1	3	1	1	3	1	3	0	4	1
2023	39	4	2	1	6	2	2	1	2	1	1	2	5	2	3	5	2	89	189	1	3		3	1	24.9153	3		0	0		0	1	1	2	5	1	2	1	1	1	2	1	1	4	1	1	1	1	1
2023	42	3	3	1	1	1	1	1	3	2	1	1	20	1	23	1	3	88	187	2	3		3	1	25.1651	3		0	0		0	1	1	2	20	1	2	1	0	1	2	1	1	3	1	2	1	3	2
2023	48	4	3	1	1	2	3	2	3	2						5	4	78	175	1	3		3	1	25.4694	3		0	0		0	1	1	2		1	2	0	0	1	2	1	1	4	1	2	0	4	2
2023	63	4	3	1	1	1	1	1	3	2	1	1	30	1	35	1	3	95	193	1	3		3	1	25.504	3		0	0		0	1	1	3	30	1	3	1	0	1	2	1	1	4	1	2	1	3	2
2023	76	3	3	7	1	2	3	2	3	2						5	5	72	168	1	3		3	1	25.5102	3		0	0		0	5	1	4		1	4	0	0	1	3	1	1	3	4	2	0	4	2
2023	27	3	3	1		1	1	1	3	2	1	1	15	1	10	1	4	85	182	1	3		3	1	25.6612	3		0	0		0	1		1	15	1	1	1	0	1	1	1		3	1	2	1	4	2
2023	18	3	4	7	5	2	3	2	3	2						6	3	89	186	1	5		3	1	25.7255	3		0				5	4	1		1	1	0	0	1	1	1	2	3	4	3	0	3	2
2023	45	4	3	1	6	2	3	2	2	1						4	2	92	189	1	3		4	1	25.7552			0	0		0	1	1	2		1	2	0	1	1	2	1	1	4	1	2	0	1	2
2023	26	4	2	4	5	1	3	2	3	2						3	1	93	190	1	3		3	1	25.7618	3		0	0		0	2	4	1		1	1	0	0	1	1	1	2	4	2	1	0	1	2
2023	24	3	3	3	1	1	1	1	2	1	1	1	10	1	3	1	3	93	190	1	3		3	1	25.7618	3		0	0		0	2	1	1	10	1	1	1	1	1	1	1	1	3	2	2	1	3	2
2023	65	3	3	1	1	1	3	2	3	2						5	3	72	167	1	3		1	1	25.8166	1		0	0		0	1	1	4		1	4	0	0	1	3	1	1	3	1	2	0	3	2
2023	63	3	3	1	1	1	1	1	1	1	1	1	20	1	15	3	5	81	177	1	3		3	1	25.8546	3		0	0		0	1	1	3	20	1	3	1	1	1	2	1	1	3	1	2	1	4	2
2023	38	3	2	1	1	2	3	2	3	2						5	4	103	199	2	3		3	1	26.0094	3		0	0		0	1	1	2		1	2	0	0	1	2	1	1	3	1	1	0	4	2
2023	68	3	3	7	1	1	1	1	3	2	1	1	20	1	55	1	3	80	175	1	3		1	1	26.1224	1		0	0		0	5	1	4	20	1	4	1	0	1	3	1	1	3	4	2	1	3	2
2023	45	3	1	2	2	2	3	2	3	2						2	3	89	184	1	3		1	1	26.2878	1		0	0		0	1	2	2		1	2	0	0	1	2	1	2	3	1	1	0	3	2
2023	26	3	3	1	5	2	3	2	3	2						5	2	72	165	1	3		3	1	26.4463	3		0	0		0	1	4	1		1	1	0	0	1	1	1	2	3	1	2	0	1	2
2023	36	3	3	2	5	2	3	2	3	2						2	3	88	182	1	3		3	1	26.5668	3		0	0		0	1	4	2		1	2	0	0	1	2	1	2	3	1	2	0	3	2
2023	23	3	2	1	5	2	3	2	3	2						4	1	90	184	1	3		3	1	26.5832	3		0	0		0	1	4	1		1	1	0	0	1	1	1	2	3	1	1	0	1	2
2023	57	2	5	3	5	1	1	1	3	2	1	1	25	1	40	1	4	90	184	2	3		1	1	26.5832	1		0	0		0	2	4	3	25	1	3	1	0	1	2	1	2	1	2	3	1	4	2
2023	37	4	1	1	1	2	3	2	3	2						2	1	89	182	1	3		3	1	26.8687	3		0	0		0	1	1	2		1	2	0	0	1	2	1	1	4	1	1	0	1	2
2023	30	3	4	1	5	2	3	2	3	2						5	1	95	188	1	3		1	1	26.8787	1		0	0		0	1	4	1		1	1	0	0	1	1	1	2	3	1	3	0	1	2
2023	62	4	3	1	2	1	3	2	3	2						1	4	93	185	1	4		1	1	27.1731	1		0				1	2	3		1	3	0	0	1	2	1	2	4	1	2	0	4	2
2023	67	3	3	3	1	2	3	2	3	2						5	4	75	166	1	3		3	1	27.2173	3		0	0		0	2	1	4		1	4	0	0	1	3	1	1	3	2	2	0	4	2
2023	51	3	4	4	1	2	3	2	3	2						2	4	69	159	1	3		1	1	27.2932	1		0	0		0	2	1	3		1	3	0	0	1	2	1	1	3	2	3	0	4	2
2023	35	4	2	1	6	2	3	2	3	2						5	3	79	170	1	3		3	1	27.3356	3		0	0		0	1	1	2		1	2	0	0	1	2	1	1	4	1	1	0	3	2
2023	50	4	2	1	2	1	1	1	3	2	1	1	20	1	28	5	4	93	184	1	3		3	1	27.4693	3		0	0		0	1	2	3	20	1	3	1	0	1	2	1	2	4	1	1	1	4	2
2023	68	3	3	7	2	1	1	1	2	1	1	1	20	1	50	1	5	80	170	1	2	3	1	1	27.6817	1	1	1	1	1	0	5	2	4	20	1	4	1	1	1	3	1	2	3	4	2	1	4	2
2023	66	2	4	7	1	1	1	1	3	2	1	1	30	1	55	1	5	82	172	2	3		1	1	27.7177	1		0	0		0	5	1	4	30	1	4	1	0	1	3	1	1	1	4	3	1	4	2
2023	45	4	3	1	1	1	1	1	3	2	1	1	20	1	20	1	1	96	186	1	3		3	1	27.7489	3		0	0		0	1	1	2	20	1	2	1	0	1	2	1	1	4	1	2	1	1	2
2023	64	3	3	7	1	2	3	2	3	2						5	5	92	182	1	3		4	1	27.7744			0	0		0	5	1	3		1	3	0	0	1	2	1	1	3	4	2	0	4	2
2023	62	3	3	3	5	2	3	2	3	2						5	4	90	180	1	3		3	1	27.7778	3		0	0		0	2	4	3		1	3	0	0	1	2	1	2	3	2	2	0	4	2
2023	62	4	3	7	1	2	3	2	3	2						5	3	90	180	1	3		1	1	27.7778	1		0	0		0	5	1	3		1	3	0	0	1	2	1	1	4	4	2	0	3	2
2023	75	3	3	7	1	2	3	2	3	2						5	5	80	169	2	3		1	1	28.0102	1		0	0		0	5	1	4		1	4	0	0	1	3	1	1	3	4	2	0	4	2
2023	35	3	2	1	5	2	3	2	3	2						5	3	98	187	2	3		3	1	28.0248	3		0	0		0	1	4	2		1	2	0	0	1	2	1	2	3	1	1	0	3	2
2023	66	4	3	7	2	2	3	2	3	2						5	3	83	172	1	3		1	1	28.0557	1		0	0		0	5	2	4		1	4	0	0	1	3	1	2	4	4	2	0	3	2
2023	68	3	2	7	1	2	3	2	3	2						4	3	87	176	1	3		3	1	28.0863	3		0	0		0	5	1	4		1	4	0	0	1	3	1	1	3	4	1	0	3	2
2023	74	3	3	7	1	1	3	2	3	2						5	4	79	167	1	3		1	1	28.3266	1		0	0		0	5	1	4		1	4	0	0	1	3	1	1	3	4	2	0	4	2
2023	41	3	3	1	1	2	3	2	3	2						5	3	84	172	1	3		1	1	28.3937	1		0	0		0	1	1	2		1	2	0	0	1	2	1	1	3	1	2	0	3	2
2023	39	4	2	1	1	2	3	2	3	2						5	3	95	182	1	3		3	1	28.6801	3		0	0		0	1	1	2		1	2	0	0	1	2	1	1	4	1	1	0	3	2
2023	87	3	3	7	1	2	3	2	3	2						5	5	77	162	1	3		1	1	29.34	1		0	0		0	5	1	4		1	4	0	0	1	3	1	1	3	4	2	0	4	2
2023	25	3	2	1	5	2	3	2	3	2						3	1	100	184	1	3		3	1	29.5369	3		0	0		0	1	4	1		1	1	0	0	1	1	1	2	3	1	1	0	1	2
2023	63	4	2	1	1	1	3	2	3	2						1	4	98	181	1	3		1	1	29.9136	1		0	0		0	1	1	3		1	3	0	0	1	2	1	1	4	1	1	0	4	2
2023	69	4	3	7	6	1	3	2	3	2						1	3	91	174	1	3		1	1	30.0568	1		0	0		0	5	1	4		1	4	0	0	1	3	1	1	4	4	2	0	3	3
2023	80	4	1	7	2	1	3	2	3	2						5	4	89	172	2	3		1	1	30.0838	1		0	0		0	5	2	4		1	4	0	0	1	3	1	2	4	4	1	0	4	3
2023	39	4	3	2	1	2	3	2	3	2						4	5	110	190	1	3		4	1	30.4709			0	0		0	1	1	2		1	2	0	0	1	2	1	1	4	1	2	0	4	3
2023	35	4	3	1	1	2	3	2	3	2						2	3	110	189	1	3		1	1	30.7942	1		0	0		0	1	1	2		1	2	0	0	1	2	1	1	4	1	2	0	3	3
2023	66	4	3	7	1	1	3	2	3	2						5	4	103	182	2	5		1	1	31.0953	1		0				5	1	4		1	4	0	0	1	3	1	1	4	4	2	0	4	3
2023	56	3	2	1	1	1	1	1	3	2	1	1	6	1	23	1	3	90	170	2	3		3	1	31.1419	3		0	0		0	1	1	3	6	1	3	1	0	1	2	1	1	3	1	1	1	3	3
2023	56	3	1	1	5	2	3	2	3	2						4	2	101	179	1	3		3	1	31.5221	3		0	0		0	1	4	3		1	3	0	0	1	2	1	2	3	1	1	0	1	3
2023	40	3	1	2	5	2	3	2	3	2						4	2	101	178	1	3		1	1	31.8773	1		0	0		0	1	4	2		1	2	0	0	1	2	1	2	3	1	1	0	1	3
2023	33	4	1	1	1	1	2	1	3	2	2	1	1	2	1	1	1	120	194	1	3		3	1	31.8844	3		0	0		0	1	1	1	1	1	1	1	0	1	1	1	1	4	1	1	1	1	3
2023	26	4	1	4	5	1	1	1	3	2	1	1	40	1	11	1	2	110	185	2	3		3	1	32.1402	3		0	0		0	2	4	1	40	1	1	1	0	1	1	1	2	4	2	1	1	1	3
2023	63	3	2	7	1	2	3	2	3	2						5	3	129	200	1	3		3	1	32.25	3		0	0		0	5	1	3		1	3	0	0	1	2	1	1	3	4	1	0	3	3
2023	65	4	2	7	1	2	3	2	3	2						3	4	94	170	1	3		1	1	32.526	1		0	0		0	5	1	4		1	4	0	0	1	3	1	1	4	4	1	0	4	3
2023	39	3	3	1	5	1	3	2	3	2						5	4	101	175	1	3		3	1	32.9796	3		0	0		0	1	4	2		1	2	0	0	1	2	1	2	3	1	2	0	4	3
2023	57	3	2	1	1	1	3	2	3	2						1	3	115	186	2	3		1	1	33.2408	1		0	0		0	1	1	3		1	3	0	0	1	2	1	1	3	1	1	0	3	3
2023	26	3	2	1	5	2	3	2	3	2						2	5	104	176	2	3		3	1	33.5744	3		0	0		0	1	4	1		1	1	0	0	1	1	1	2	3	1	1	0	4	3
2023	83	3	3	7	1	2	3	2	3	2						5	4	100	171	2	3		1	1	34.1986	1		0	0		0	5	1	4		1	4	0	0	1	3	1	1	3	4	2	0	4	3
2023	28	4	3	3	5	2	3	2	3	2						5	1	130	192	1	3		1	1	35.2648	1		0	0		0	2	4	1		1	1	0	0	1	1	1	2	4	2	2	0	1	3
2023	53	3	3	3	1	1	3	2	3	2						5	5	106	173	1	3		3	1	35.4172	3		0	0		0	2	1	3		1	3	0	0	1	2	1	1	3	2	2	0	4	3
2023	46	3	1	2	1	2	3	2	3	2						5	1	120	182	2	3		3	1	36.2275	3		0	0		0	1	1	2		1	2	0	0	1	2	1	1	3	1	1	0	1	3
2023	53	3	3	3	1	1	3	2	3	2						5	4	110	173	2	3		3	1	36.7537	3		0	0		0	2	1	3		1	3	0	0	1	2	1	1	3	2	2	0	4	3
2023	77	4	3	7	1	2	3	2	3	2						5	4	120	180	2	3		1	1	37.037	1		0	0		0	5	1	4		1	4	0	0	1	3	1	1	4	4	2	0	4	3
2023	50	3	3	1	1	1	1	1	3	2	1	2	140	2	2	1	4	130	184	2	1		3	1	38.3979	3		0	1		1	1	1	3	140	1	3	1	0	1	2	1	1	3	1	2	1	4	3
2023	23	4	2	6	5	2	3	2	4		8	1		2		1	3			1	3		3	1		3		0	0		0	4	4	1		2	1	0		2	1	1	2	4	3	1	0	3
2023	48	2	5	5	1	4	5		5							6	3			2	5		5	1				0				3	1	2		2	2			2	2	1	1	1	3	3		3
2023	18	3	4	5	5	2	3	2	3	2						6	5			3	4		3	1		3		0				3	4	1		2	1	0	0	2	1	1	2	3	3	3	0	4
2023	46	4	3	1	6	2	3	2	3	2						4	3			2	3		1	1		1		0	0		0	1	1	2		2	2	0	0	2	2	1	1	4	1	2	0	3
2023	21	3	4	6	5	2	3	2	3	2						3	3			1	3		3	1		3		0	0		0	4	4	1		2	1	0	0	2	1	1	2	3	3	3	0	3
2023	29	3	4	3	1	1	1	1	1	1	9	1	30	1	5	1	5			2	4		3	1		3		0				2	1	1	30	2	1	1	1	2	1	1	1	3	2	3	1	4
2023	57	3	3	1	1	2	3	2	3	2						5	4			2	3		1	1		1		0	0		0	1	1	3		2	3	0	0	2	2	1	1	3	1	2	0	4
2023	45	2	4	5	1	2	3	2	3	2						6	3			2	3		3	1		3		0	0		0	3	1	2		2	2	0	0	2	2	1	1	1	3	3	0	3
2023	64	3	1	2	1	1	3	2	2	1						3	2	65		1	3		3	1		3		0	0		0	1	1	3		2	3	0	1	2	2	1	1	3	1	1	0	1
2023	66	4	2	1	1	1	3	2	3	2						5	2	67		1	3		3	1		3		0	0		0	1	1	4		2	4	0	0	2	3	1	1	4	1	1	0	1
2023	43	3	4	5	2	1	2	1	2	1	9	1	20	1	7	6	5		156	2	5		3	1		3		0				3	2	2	20	2	2	1	1	2	2	1	2	3	3	3	1	4
2023	26	4	1	1	5	2	3	2	3	2						2	1		163	1	2		3	1		3		0	0		0	1	4	1		2	1	0	0	2	1	1	2	4	1	1	0	1
2023	61	3	3	1	5	1	1	1	3	2	1	1	12	1	44	1	4		163	2	3		1	1		1		0	0		0	1	4	3	12	2	3	1	0	2	2	1	2	3	1	2	1	4
2023	52	3	3	1	2	2	2	1	3	2	2	2	2	2	3	4	4		170	2	4		4	1				0				1	2	3	2	2	3	1	0	2	2	1	2	3	1	2	1	4
2023	25	4	3	6	5	2	3	2	3	2						3	3		175	1	3		3	1		3		0	0		0	4	4	1		2	1	0	0	2	1	1	2	4	3	2	0	3
2023	46	3	3	1	2	1	3	2	3	2						4	4	50	169	1	3		3	1	17.5064	3		0	0		0	1	2	2		2	2	0	0	2	2	1	2	3	1	2	0	4	0
2023	39	4	3	8	1	2	3	2	3	2						6	5	50	169	2	3		3	1	17.5064	3		0	0		0	6	1	2		2	2	0	0	2	2	1	1	4	4	2	0	4	0
2023	33	4	2	1	1	2	3	2	3	2						5	4	49	167	2	3		3	1	17.5697	3		0	0		0	1	1	1		2	1	0	0	2	1	1	1	4	1	1	0	4	0
2023	43	4	2	7	1	1	3	2	3	2						5	5	45	160	2	3		3	1	17.5781	3		0	0		0	5	1	2		2	2	0	0	2	2	1	1	4	4	1	0	4	0
2023	35	4	1	2	1	2	3	2	3	2						5	2	56	178	1	3		3	1	17.6745	3		0	0		0	1	1	2		2	2	0	0	2	2	1	1	4	1	1	0	1	0
2023	51	4	1	1	1	2	3	2	3	2						5	1	53	170	1	3		3	1	18.3391	3		0	0		0	1	1	3		2	3	0	0	2	2	1	1	4	1	1	0	1	0
2023	51	4	1	1	1	2	3	2	3	2						5	1	53	170	1	3		3	1	18.3391	3		0	0		0	1	1	3		2	3	0	0	2	2	1	1	4	1	1	0	1	0
2023	36	4	3	4	1	1	1	1	3	2	1	1	10	1	7	6	3	47	160	2	3		3	1	18.3594	3		0	0		0	2	1	2	10	2	2	1	0	2	2	1	1	4	2	2	1	3	0
2023	19	3	3	6	5	1	2	1	5		10	1	5	1	1	6	3	57	173	2	5		3	1	19.0451	3		0				4	4	1	5	2	1	1		2	1	1	2	3	3	2	1	3	1
2023	42	3	2	1	2	2	3	2	3	2						1	2	52	165	1	3		3	1	19.1001	3		0	0		0	1	2	2		2	2	0	0	2	2	1	2	3	1	1	0	1	1
2023	24	4	3	3	5	2	3	2	3	2						4	1	52	165	1	3		3	1	19.1001	3		0	0		0	2	4	1		2	1	0	0	2	1	1	2	4	2	2	0	1	1
2023	50	3	2	1	1	2	3	2	3	2						5	5	61	178	1	3		3	1	19.2526	3		0	0		0	1	1	3		2	3	0	0	2	2	1	1	3	1	1	0	4	1
2023	18	3	2	4	5	1	3	2	3	2						5	1	50	161	1	3		3	1	19.2894	3		0	0		0	2	4	1		2	1	0	0	2	1	1	2	3	2	1	0	1	1
2023	30	4	2	1	5	2	3	2	3	2						4	3	54	167	1	3		3	1	19.3625	3		0	0		0	1	4	1		2	1	0	0	2	1	1	2	4	1	1	0	3	1
2023	31	4	2	1	1	2	3	2	3	2						5	7	53	165	1	3		3	1	19.4674	3		0	0		0	1	1	1		2	1	0	0	2	1	1	1	4	1	1	0		1
2023	56	3	3	4	2	1	1	1	3	2	1	1	20	1	40	1	3	50	160	1	3		3	1	19.5312	3		0	0		0	2	2	3	20	2	3	1	0	2	2	1	2	3	2	2	1	3	1
2023	59	3	4	1	1	2	3	2	3	2						5	4	60	175	1	3		3	1	19.5918	3		0	0		0	1	1	3		2	3	0	0	2	2	1	1	3	1	3	0	4	1
2023	57	2	3	1	1	1	1	1	3	2	1	1	8	1	25	1	4	61	176	2	3		1	1	19.6927	1		0	0		0	1	1	3	8	2	3	1	0	2	2	1	1	1	1	2	1	4	1
2023	40	3	3	3	1	1	3	2	3	2						4	4	50	159	1	3		3	1	19.7777	3		0	0		0	2	1	2		2	2	0	0	2	2	1	1	3	2	2	0	4	1
2023	22	3	2	1	5	2	3	2	3	2						5	1	60	174	1	3		3	1	19.8177	3		0	0		0	1	4	1		2	1	0	0	2	1	1	2	3	1	1	0	1	1
2023	26	3	3	1	5	1	1	1	3	2	1	1	15	1	7	1	3	65	181	1	3		3	1	19.8407	3		0	0		0	1	4	1	15	2	1	1	0	2	1	1	2	3	1	2	1	3	1
2023	57	4	2	7	1	1	3	2	3	2						5	5	56	168	1	3		1	1	19.8413	1		0	0		0	5	1	3		2	3	0	0	2	2	1	1	4	4	1	0	4	1
2023	73	3	3	7	1	2	3	2	3	2						5	3	61	175	1	3		3	1	19.9184	3		0	0		0	5	1	4		2	4	0	0	2	3	1	1	3	4	2	0	3	1
2023	37	4	2	2	1	2	3	2	3	2						4	4	55	166	1	3		2	1	19.9594			0	0		0	1	1	2		2	2	0	0	2	2	1	1	4	1	1	0	4	1
2023	23	3	3	6	6	2	3	2	3	2						6	3	57	168	2	4		3	1	20.1956	3		0				4	1	1		2	1	0	0	2	1	1	1	3	3	2	0	3	1
2023	46	4	2	5	5	2	3	2	3	2						4	3	64	178	1	3		3	1	20.1995	3		0	0		0	3	4	2		2	2	0	0	2	2	1	2	4	3	1	0	3	1
2023	67	4	3	7	1	2	3	2	3	2						5	3	64	178	1	3		3	1	20.1995	3		0	0		0	5	1	4		2	4	0	0	2	3	1	1	4	4	2	0	3	1
2023	30	4	2	1	1	2	3	2	3	2						5	3	62	175	1	3		3	1	20.2449	3		0	0		0	1	1	1		2	1	0	0	2	1	1	1	4	1	1	0	3	1
2023	55	3	2	1	5	2	3	2	3	2						5	2	62	174	1	3		3	1	20.4783	3		0	0		0	1	4	3		2	3	0	0	2	2	1	2	3	1	1	0	1	1
2023	81	3	3	7	3	2	3	2	3	2						5	4	65	178	1	3		3	1	20.5151	3		0	0		0	5	3	4		2	4	0	0	2	3	1	2	3	4	2	0	4	1
2023	20	3	2	6	5	2	3	2	3	2						4	3	58	168	1	3		3	1	20.5499	3		0	0		0	4	4	1		2	1	0	0	2	1	1	2	3	3	1	0	3	1
2023	53	4	2	1	2	1	1	1	3	2	1	1	10	1	27	5	3	63	175	1	3		3	1	20.5714	3		0	0		0	1	2	3	10	2	3	1	0	2	2	1	2	4	1	1	1	3	1
2023	82	3	3	7	3	2	3	2	3	2						5	3	63	175	2	3		3	1	20.5714	3		0	0		0	5	3	4		2	4	0	0	2	3	1	2	3	4	2	0	3	1
2023	68	2	4	7	3	1	1	1	3	2	1	1	10	1	25	1	3	49	154	1	3		1	1	20.6612	1		0	0		0	5	3	4	10	2	4	1	0	2	3	1	2	1	4	3	1	3	1
2023	36	4	2	1	1	2	3	2	3	2						5	2	67	180	1	3		3	1	20.679	3		0	0		0	1	1	2		2	2	0	0	2	2	1	1	4	1	1	0	1	1
2023	61	3	3	1	3	1	1	1	3	2	1	1	20	1	40	1	4	58	167	1	3		1	1	20.7967	1		0	0		0	1	3	3	20	2	3	1	0	2	2	1	2	3	1	2	1	4	1
2023	49	3	2	1	1	1	1	1	4		1	1	10	1	20	2	3	50	155	1	3		3	1	20.8117	3		0	0		0	1	1	2	10	2	2	1		2	2	1	1	3	1	1	1	3	1
2023	28	4	2	1	5	2	3	2	3	2						5	1	56	164	1	3		3	1	20.8209	3		0	0		0	1	4	1		2	1	0	0	2	1	1	2	4	1	1	0	1	1
2023	28	4	2	1	5	2	3	2	3	2						3	1	56	164	1	3		3	1	20.8209	3		0	0		0	1	4	1		2	1	0	0	2	1	1	2	4	1	1	0	1	1
2023	42	4	1	1	6	2	3	2	3	2						5	1	59	168	1	3		3	1	20.9042	3		0	0		0	1	1	2		2	2	0	0	2	2	1	1	4	1	1	0	1	1
2023	42	4	3	1	1	2	3	2	3	2						4	4	57	165	1	2		3	1	20.9366	3		0	0		0	1	1	2		2	2	0	0	2	2	1	1	4	1	2	0	4	1
2023	81	2	3	7	3	2	3	2	3	2						5	4	55	162	2	3		3	1	20.9572	3		0	0		0	5	3	4		2	4	0	0	2	3	1	2	1	4	2	0	4	1
2023	45	4	2	1	1	1	3	2	3	2						5	1	62	172	1	3		3	1	20.9573	3		0	0		0	1	1	2		2	2	0	0	2	2	1	1	4	1	1	0	1	1
2023	44	4	3	3	3	2	3	2	3	2						5	4	61	170	1	3		3	1	21.1073	3		0	0		0	2	3	2		2	2	0	0	2	2	1	2	4	2	2	0	4	1
2023	68	4	2	7	3	1	3	2	3	2						4	4	55	161	2	3		1	1	21.2183	1		0	0		0	5	3	4		2	4	0	0	2	3	1	2	4	4	1	0	4	1
2023	35	4	2	9	2	1	1	1	1	1	9	2	20	2	3	3	2	65	175	1	5		5	1	21.2245			0					2	2	20	2	2	1	1	2	2	1	2	4		1	1	1	1
2023	72	4	2	7	1	1	1	1	2	1	1	1	20	2	42	1	5	63	172	1	3		3	1	21.2953	3		0	0		0	5	1	4	20	2	4	1	1	2	3	1	1	4	4	1	1	4	1
2023	30	4	2	1	5	2	3	2	3	2						1	1	56	162	1	3		3	1	21.3382	3		0	0		0	1	4	1		2	1	0	0	2	1	1	2	4	1	1	0	1	1
2023	30	4	2	1	5	2	3	2	3	2						1	1	56	162	1	3		3	1	21.3382	3		0	0		0	1	4	1		2	1	0	0	2	1	1	2	4	1	1	0	1	1
2023	48	4	2	1	1	2	3	2	3	2						3	1	61	169	1	3		3	1	21.3578	3		0	0		0	1	1	2		2	2	0	0	2	2	1	1	4	1	1	0	1	1
2023	42	3	3	1	6	1	1	1	3	2	1	1	15	1	20	1	5	62	170	1	3		3	1	21.4533	3		0	0		0	1	1	2	15	2	2	1	0	2	2	1	1	3	1	2	1	4	1
2023	28	4	2	1	1	2	3	2	3	2						3	3	62	170	2	3		3	1	21.4533	3		0	0		0	1	1	1		2	1	0	0	2	1	1	1	4	1	1	0	3	1
2023	45	4	3	1	6	1	3	2	3	2						5	2	65	173	1	3		3	1	21.7181	3		0	0		0	1	1	2		2	2	0	0	2	2	1	1	4	1	2	0	1	1
2023	35	3	2	3	5	1	3	2	3	2						5	3	55	159	1	3		3	1	21.7555	3		0	0		0	2	4	2		2	2	0	0	2	2	1	2	3	2	1	0	3	1
2023	70	4	2	7	1	1	3	2	3	2						5	4	53	156	1	3		1	1	21.7784	1		0	0		0	5	1	4		2	4	0	0	2	3	1	1	4	4	1	0	4	1
2023	76	3	2	7	1	2	3	2	3	2						5	3	67	175	1	3		3	1	21.8776	3		0	0		0	5	1	4		2	4	0	0	2	3	1	1	3	4	1	0	3	1
2023	26	4	1	4	5	1	1	1	1	1	1	1	3	1	8	1	1	54	157	1	3		3	1	21.9076	3		0	0		0	2	4	1	3	2	1	1	1	2	1	1	2	4	2	1	1	1	1
2023	63	3	3	1	1	1	1	1	3	2	1	1	20	1	40	1	3	62	168	2	3		3	1	21.9671	3		0	0		0	1	1	3	20	2	3	1	0	2	2	1	1	3	1	2	1	3	1
2023	63	4	3	7	1	2	3	2	3	2						2	3	55	158	1	3		3	1	22.0317	3		0	0		0	5	1	3		2	3	0	0	2	2	1	1	4	4	2	0	3	1
2023	39	3	3	1	1	2	3	2	3	2						5	3	60	165	1	3		3	1	22.0386	3		0	0		0	1	1	2		2	2	0	0	2	2	1	1	3	1	2	0	3	1
2023	48	3	4	1	2	1	1	1	3	2	1	1	20	1	20	5	4	53	155	2	3		3	1	22.0604	3		0	0		0	1	2	2	20	2	2	1	0	2	2	1	2	3	1	3	1	4	1
2023	23	3	3	6	5	1	1	1	1	1	1	1	17	1	8	1	1	51	152	1	3		3	1	22.0741	3		0	0		0	4	4	1	17	2	1	1	1	2	1	1	2	3	3	2	1	1	1
2023	58	3	3	1	1	1	3	2	3	2						2	3	67	174	1	3		3	1	22.1297	3		0	0		0	1	1	3		2	3	0	0	2	2	1	1	3	1	2	0	3	1
2023	72	4	2	7	1	1	3	2	3	2						4	5	64	170	1	3		1	1	22.1453	1		0	0		0	5	1	4		2	4	0	0	2	3	1	1	4	4	1	0	4	1
2023	24	3	3	1	5	2	3	2	3	2						5	1	68	175	1	3		3	1	22.2041	3		0	0		0	1	4	1		2	1	0	0	2	1	1	2	3	1	2	0	1	1
2023	26	3	3	1	1	1	2	1	2	1	1	1	1	1	12	2	3	64	169	2	3		3	1	22.4082	3		0	0		0	1	1	1	1	2	1	1	1	2	1	1	1	3	1	2	1	3	1
2023	50	4	1	1	5	2	3	2	3	2						5	1	71	178	1	3		3	1	22.4088	3		0	0		0	1	4	3		2	3	0	0	2	2	1	2	4	1	1	0	1	1
2023	61	4	3	1	1	1	1	1	1	1	1	1	25	1	42	1	3	59	162	1	3		1	1	22.4813	1		0	0		0	1	1	3	25	2	3	1	1	2	2	1	1	4	1	2	1	3	1
2023	32	3	3	1	1	2	3	2	3	2						5	4	65	170	1	3		3	1	22.4913	3		0	0		0	1	1	1		2	1	0	0	2	1	1	1	3	1	2	0	4	1
2023	34	3	3	8	1	2	3	2	3	2						6	3	65	170	2	3		3	1	22.4913	3		0	0		0	6	1	1		2	1	0	0	2	1	1	1	3	4	2	0	3	1
2023	69	3	2	7	1	2	3	2	3	2						5	2	73	180	2	3		3	1	22.5309	3		0	0		0	5	1	4		2	4	0	0	2	3	1	1	3	4	1	0	1	1
2023	28	4	2	4	5	2	3	2	3	2						5	3	63	167	1	3		3	1	22.5896	3		0	0		0	2	4	1		2	1	0	0	2	1	1	2	4	2	1	0	3	1
2023	75	4	3	7	1	2	3	2	3	2						5	5	63	167	1	3		1	1	22.5896	1		0	0		0	5	1	4		2	4	0	0	2	3	1	1	4	4	2	0	4	1
2023	80	3	3	7	1	2	3	2	3	2						5	3	70	176	2	3		1	1	22.5981	1		0	0		0	5	1	4		2	4	0	0	2	3	1	1	3	4	2	0	3	1
2023	25	3	3	1	6	1	1	1	2	1	1	1	12	1	5	1	2	72	178	1	3		2	1	22.7244			0	0		0	1	1	1	12	2	1	1	1	2	1	1	1	3	1	2	1	1	1
2023	63	3	4	1	1	1	1	1	3	2	1	1	15	1	40	1	4	54	154	1	3		3	1	22.7694	3		0	0		0	1	1	3	15	2	3	1	0	2	2	1	1	3	1	3	1	4	1
2023	40	4	1	1	1	2	3	2	3	2						4	3	62	165	1	3		3	1	22.7732	3		0	0		0	1	1	2		2	2	0	0	2	2	1	1	4	1	1	0	3	1
2023	69	3	3	7	2	2	3	2	3	2						5	4	61	163	1	3		3	1	22.9591	3		0	0		0	5	2	4		2	4	0	0	2	3	1	2	3	4	2	0	4	1
2023	70	4	3	7	3	1	4		3	2						5	4	65	168	1	3		3	1	23.03	3		0	0		0	5	3	4		2	4		0	2	3	1	2	4	4	2		4	1
2023	42	4	3	1	1	2	3	2	3	2						6	3	65	168	2	3		2	1	23.03			0	0		0	1	1	2		2	2	0	0	2	2	1	1	4	1	2	0	3	1
2023	54	3	3	3	5	2	3	2	3	2						5	3	64	166	1	3		3	1	23.2254	3		0	0		0	2	4	3		2	3	0	0	2	2	1	2	3	2	2	0	3	1
2023	71	4	2	7	1	2	3	2	3	2						5	3	58	158	1	3		1	1	23.2335	1		0	0		0	5	1	4		2	4	0	0	2	3	1	1	4	4	1	0	3	1
2023	48	3	3	1	5	2	3	2	3	2						5	3	68	171	1	3		1	1	23.255	1		0	0		0	1	4	2		2	2	0	0	2	2	1	2	3	1	2	0	3	1
2023	43	4	3	1	5	2	3	2	3	2						5	3	74	178	2	3		3	1	23.3556	3		0	0		0	1	4	2		2	2	0	0	2	2	1	2	4	1	2	0	3	1
2023	62	3	4	1	1	1	3	2	3	2						2	5	70	173	1	3		3	1	23.3887	3		0	0		0	1	1	3		2	3	0	0	2	2	1	1	3	1	3	0	4	1
2023	35	3	2	1	1	2	3	2	2	1						4	2	70	173	2	3		3	1	23.3887	3		0	0		0	1	1	2		2	2	0	1	2	2	1	1	3	1	1	0	1	1
2023	56	3	3	1	2	2	3	2	3	2						5	1	71	174	1	3		3	1	23.4509	3		0	0		0	1	2	3		2	3	0	0	2	2	1	2	3	1	2	0	1	1
2023	51	4	3	1	1	2	3	2	3	2						4	3	64	165	1	3		3	1	23.5078	3		0	0		0	1	1	3		2	3	0	0	2	2	1	1	4	1	2	0	3	1
2023	62	4	3	1	2	2	3	2	3	2						5	2	72	175	1	3		1	1	23.5102	1		0	0		0	1	2	3		2	3	0	0	2	2	1	2	4	1	2	0	1	1
2023	27	4	3	1	5	2	3	2	3	2						5	3	58	157	1	3		3	1	23.5304	3		0	0		0	1	4	1		2	1	0	0	2	1	1	2	4	1	2	0	3	1
2023	20	3	1	1	5	2	3	2	3	2						5	1	58	157	1	3		3	1	23.5304	3		0	0		0	1	4	1		2	1	0	0	2	1	1	2	3	1	1	0	1	1
2023	69	3	2	7	1	2	3	2	3	2						1	3	60	159	1	3		1	1	23.7332	1		0	0		0	5	1	4		2	4	0	0	2	3	1	1	3	4	1	0	3	1
2023	59	4	3	1	1	2	3	2	3	2						5	4	60	159	1	3		1	1	23.7332	1		0	0		0	1	1	3		2	3	0	0	2	2	1	1	4	1	2	0	4	1
2023	39	4	3	1	6	2	3	2	3	2						5	3	72	174	1	3		3	1	23.7812	3		0	0		0	1	1	2		2	2	0	0	2	2	1	1	4	1	2	0	3	1
2023	22	3	3	1	5	1	1	1	1	1	1	1	5	1	3	4	2	64	164	1	3		3	1	23.7954	3		0	0		0	1	4	1	5	2	1	1	1	2	1	1	2	3	1	2	1	1	1
2023	64	3	3	7	1	2	3	2	3	2						5	4	64	164	2	3		3	1	23.7954	3		0	0		0	5	1	3		2	3	0	0	2	2	1	1	3	4	2	0	4	1
2023	73	4	2	7	3	2	3	2	3	2						5	5	63	162	1	3		1	1	24.0055	1		0	0		0	5	3	4		2	4	0	0	2	3	1	2	4	4	1	0	4	1
2023	35	3	3	4	1	2	3	2	3	2						6	3	67	167	2	3		3	1	24.0238	3		0	0		0	2	1	2		2	2	0	0	2	2	1	1	3	2	2	0	3	1
2023	69	4	2	7	1	2	3	2	3	2						5	5	60	158	2	3		3	1	24.0346	3		0	0		0	5	1	4		2	4	0	0	2	3	1	1	4	4	1	0	4	1
2023	75	3	3	7	3	1	2	1	3	2	1	1	4	1	15	1	4	64	163	1	3		1	1	24.0882	1		0	0		0	5	3	4	4	2	4	1	0	2	3	1	2	3	4	2	1	4	1
2023	59	4	3	1	3	2	3	2	3	2						5	4	68	168	1	3		1	1	24.093	1		0	0		0	1	3	3		2	3	0	0	2	2	1	2	4	1	2	0	4	1
2023	73	4	3	7	3	2	3	2	3	2						5	4	69	169	1	3		1	1	24.1588	1		0	0		0	5	3	4		2	4	0	0	2	3	1	2	4	4	2	0	4	1
2023	18	3	5	8	5	2	3	2	3	2						5	1	69	169	1	3		3	1	24.1588	3		0	0		0	6	4	1		2	1	0	0	2	1	1	2	3	4	3	0	1	1
2023	46	3	2	3	1	2	3	2	3	2						3	2	75	176	1	3		1	1	24.2123	1		0	0		0	2	1	2		2	2	0	0	2	2	1	1	3	2	1	0	1	1
2023	73	4	2	7	2	1	3	2	3	2						5	3	62	160	1	3		1	1	24.2187	1		0	0		0	5	2	4		2	4	0	0	2	3	1	2	4	4	1	0	3	1
2023	79	3	3	7	3	1	3	2	3	2						5	4	62	160	2	3		1	1	24.2187	1		0	0		0	5	3	4		2	4	0	0	2	3	1	2	3	4	2	0	4	1
2023	63	4	3	3	2	1	3	2	3	2						5	4	70	170	1	3		1	1	24.2215	1		0	0		0	2	2	3		2	3	0	0	2	2	1	2	4	2	2	0	4	1
2023	60	3	2	1	3	1	1	1	3	2	1	1	20	1	30	1	4	70	170	2	3		1	1	24.2215	1		0	0		0	1	3	3	20	2	3	1	0	2	2	1	2	3	1	1	1	4	1
2023	68	2	3	7	1	2	3	2	3	2						5	4	63	161	1	3		1	1	24.3046	1		0	0		0	5	1	4		2	4	0	0	2	3	1	1	1	4	2	0	4	1
2023	33	3	3	1	1	2	3	2	3	2						4	2	64	162	1	3		3	1	24.3865	3		0	0		0	1	1	1		2	1	0	0	2	1	1	1	3	1	2	0	1	1
2023	78	4	2	7	3	2	3	2	3	2						5	4	65	163	1	3		1	1	24.4646	1		0	0		0	5	3	4		2	4	0	0	2	3	1	2	4	4	1	0	4	1
2023	81	4	3	7	3	1	1	1	3	2	1	1	20	1	25	1	2	70	169	1	3		1	1	24.5089	1		0	0		0	5	3	4	20	2	4	1	0	2	3	1	2	4	4	2	1	1	1
2023	43	4	3	1	1	2	3	2	3	2						5	2	70	169	1	3		3	1	24.5089	3		0	0		0	1	1	2		2	2	0	0	2	2	1	1	4	1	2	0	1	1
2023	54	3	3	1	5	2	3	2	3	2						5	3	70	169	1	3		3	1	24.5089	3		0	0		0	1	4	3		2	3	0	0	2	2	1	2	3	1	2	0	3	1
2023	69	3	3	7	1	2	3	2	3	2						5	4	78	178	1	3		1	1	24.6181	1		0	0		0	5	1	4		2	4	0	0	2	3	1	1	3	4	2	0	4	1
2023	45	3	1	1	5	1	3	2	1	1						5	3	68	166	2	3		3	1	24.677	3		0	0		0	1	4	2		2	2	0	1	2	2	1	2	3	1	1	0	3	1
2023	61	3	3	7	1	1	3	2	3	2						5	3	65	162	1	3		3	1	24.7676	3		0	0		0	5	1	3		2	3	0	0	2	2	1	1	3	4	2	0	3	1
2023	40	4	3	1	1	1	1	1	3	2	1	1	20	1	20	1	1	70	168	1	3		2	1	24.8016			0	0		0	1	1	2	20	2	2	1	0	2	2	1	1	4	1	2	1	1	1
2023	56	3	2	1	1	1	1	1	3	2	1	1	5	1	35	1	3	66	163	1	3		1	1	24.841	1		0	0		0	1	1	3	5	2	3	1	0	2	2	1	1	3	1	1	1	3	1
2023	85	3	3	7	1	2	3	2	3	2						5	3	72	170	1	3		1	1	24.9135	1		0	0		0	5	1	4		2	4	0	0	2	3	1	1	3	4	2	0	3	1
2023	36	4	1	1	2	2	3	2	3	2						4	4	74	172	2	3		3	1	25.0135	3		0	0		0	1	2	2		2	2	0	0	2	2	1	2	4	1	1	0	4	2
2023	45	3	1	1	5	1	3	2	3	2						4	2	70	167	1	3		3	1	25.0995	3		0	0		0	1	4	2		2	2	0	0	2	2	1	2	3	1	1	0	1	2
2023	67	4	2	7	1	2	3	2	3	2						5	5	62	157	1	3		1	1	25.1532	1		0	0		0	5	1	4		2	4	0	0	2	3	1	1	4	4	1	0	4	2
2023	53	3	3	3	1	1	3	2	3	2						1	5	71	168	1	3		3	1	25.1559	3		0	0		0	2	1	3		2	3	0	0	2	2	1	1	3	2	2	0	4	2
2023	55	4	2	1	1	1	1	1	3	2	1	1	10	2	30	4	2	65	160	1	3		3	1	25.3906	3		0	0		0	1	1	3	10	2	3	1	0	2	2	1	1	4	1	1	1	1	2
2023	55	3	3	1	1	2	3	2	3	2						5	3	71	167	2	3		3	1	25.4581	3		0	0		0	1	1	3		2	3	0	0	2	2	1	1	3	1	2	0	3	2
2023	44	4	2	1	5	2	3	2	3	2						5	2	72	168	1	3		3	1	25.5102	3		0	0		0	1	4	2		2	2	0	0	2	2	1	2	4	1	1	0	1	2
2023	21	3	2	1	5	1	1	1	1	1	1	1	5	1	1	5	3	68	163	1	3		3	1	25.5937	3		0	0		0	1	4	1	5	2	1	1	1	2	1	1	2	3	1	1	1	3	2
2023	63	4	2	4	6	2	3	2	3	2						1	1	75	170	1	2		3	1	25.9516	3		0	0		0	2	1	3		2	3	0	0	2	2	1	1	4	2	1	0	1	2
2023	55	4	2	1	1	2	3	2	3	2						5	4	80	175	1	3		3	1	26.1224	3		0	0		0	1	1	3		2	3	0	0	2	2	1	1	4	1	1	0	4	2
2023	64	3	3	7	2	1	3	2	3	2						3	5	73	167	1	3		1	1	26.1752	1		0	0		0	5	2	3		2	3	0	0	2	2	1	2	3	4	2	0	4	2
2023	67	3	3	7	1	2	3	2	3	2						5	5	76	170	2	3		3	1	26.2976	3		0	0		0	5	1	4		2	4	0	0	2	3	1	1	3	4	2	0	4	2
2023	58	3	3	1	1	1	3	2	3	2						5	3	70	163	1	3		3	1	26.3465	3		0	0		0	1	1	3		2	3	0	0	2	2	1	1	3	1	2	0	3	2
2023	70	4	2	7	3	1	3	2	3	2						5	3	68	160	1	3		1	1	26.5625	1		0	0		0	5	3	4		2	4	0	0	2	3	1	2	4	4	1	0	3	2
2023	34	4	5	5	5	1	3	2	3	2						3	5	79	172	1	3		3	1	26.7036	3		0	0		0	3	4	1		2	1	0	0	2	1	1	2	4	3	3	0	4	2
2023	74	3	3	7	3	1	3	2	3	2						5	4	65	156	1	3		1	1	26.7094	1		0	0		0	5	3	4		2	4	0	0	2	3	1	2	3	4	2	0	4	2
2023	21	3	2	1	5	1	1	1	3	2	1	1	10	1	2	4	3	72	164	2	3		3	1	26.7698	3		0	0		0	1	4	1	10	2	1	1	0	2	1	1	2	3	1	1	1	3	2
2023	43	3	3	1	1	1	1	1	2	1	1	1	15	1	20	1	4	73	165	1	3		3	1	26.8136	3		0	0		0	1	1	2	15	2	2	1	1	2	2	1	1	3	1	2	1	4	2
2023	66	3	3	7	5	2	3	2	3	2						5	3	62	152	1	3		3	1	26.8352	3		0	0		0	5	4	4		2	4	0	0	2	3	1	2	3	4	2	0	3	2
2023	40	4	2	1	1	2	3	2	3	2						5	3	70	161	2	3		3	1	27.0051	3		0	0		0	1	1	2		2	2	0	0	2	2	1	1	4	1	1	0	3	2
2023	75	4	3	7	1	2	3	2	3	2						5	4	80	172	1	3		1	1	27.0416	1		0	0		0	5	1	4		2	4	0	0	2	3	1	1	4	4	2	0	4	2
2023	78	4	3	7	3	1	1	1	3	2	1	1	10	1	20	1	5	71	162	1	3		1	1	27.0538	1		0	0		0	5	3	4	10	2	4	1	0	2	3	1	2	4	4	2	1	4	2
2023	67	3	3	7	1	1	3	2	3	2						5	4	68	158	1	3		1	1	27.2392	1		0	0		0	5	1	4		2	4	0	0	2	3	1	1	3	4	2	0	4	2
2023	24	3	3	1	5	2	3	2	3	2						5	4	76	167	1	3		3	1	27.2509	3		0	0		0	1	4	1		2	1	0	0	2	1	1	2	3	1	2	0	4	2
2023	61	4	3	1	1	1	1	1	2	1	1	1	20	1	37	1	5	69	159	2	3		4	1	27.2932			0	0		0	1	1	3	20	2	3	1	1	2	2	1	1	4	1	2	1	4	2
2023	32	4	2	1	1	2	3	2	3	2						5	2	78	169	4	4		3	1	27.31	3		0				1	1	1		2	1	0	0	2	1	1	1	4	1	1	0	1	2
2023	64	4	3	7	3	1	1	1	2	1	1	1	20	1	44	2	4	75	165	1	3		3	1	27.5482	3		0	0		0	5	3	3	20	2	3	1	1	2	2	1	2	4	4	2	1	4	2
2023	70	3	4	7	1	2	3	2	3	2						5	5	76	166	1	3		1	1	27.5802	1		0	0		0	5	1	4		2	4	0	0	2	3	1	1	3	4	3	0	4	2
2023	30	4	2	1	1	2	3	2	3	2						3	3	78	168	1	3		3	1	27.6361	3		0	0		0	1	1	1		2	1	0	0	2	1	1	1	4	1	1	0	3	2
2023	75	3	3	7	3	2	3	2	3	2						5	4	78	168	2	3		1	1	27.6361	1		0	0		0	5	3	4		2	4	0	0	2	3	1	2	3	4	2	0	4	2
2023	60	4	2	1	1	1	1	1	3	2	1	1	20	1	40	1	4	70	158	1	3		1	1	28.0404	1		0	0		0	1	1	3	20	2	3	1	0	2	2	1	1	4	1	1	1	4	2
2023	60	3	3	7	1	2	3	2	3	2						6	4	80	168	1	3		1	1	28.3447	1		0	0		0	5	1	3		2	3	0	0	2	2	1	1	3	4	2	0	4	2
2023	40	3	3	1	2	1	2	1	3	2	9	1	3	1	10	3	4	80	168	2	3		5	1	28.3447			0	0		0	1	2	2	3	2	2	1	0	2	2	1	2	3	1	2	1	4	2
2023	44	4	3	1	1	2	3	2	3	2						5	3	80	168	2	3		3	1	28.3447	3		0	0		0	1	1	2		2	2	0	0	2	2	1	1	4	1	2	0	3	2
2023	60	4	2	1	1	1	1	1	3	2	1	1	7	1	40	5	4	82	170	2	3		1	1	28.3737	1		0	0		0	1	1	3	7	2	3	1	0	2	2	1	1	4	1	1	1	4	2
2023	77	3	2	7	3	1	3	2	3	2						5	3	65	151	2	3		1	1	28.5075	1		0	0		0	5	3	4		2	4	0	0	2	3	1	2	3	4	1	0	3	2
2023	69	3	3	7	3	1	3	2	3	2						5	5	76	163	2	3		1	1	28.6048	1		0	0		0	5	3	4		2	4	0	0	2	3	1	2	3	4	2	0	4	2
2023	71	3	4	7	3	2	3	2	3	2						5	4	92	179	2	3		1	1	28.7132	1		0	0		0	5	3	4		2	4	0	0	2	3	1	2	3	4	3	0	4	2
2023	60	4	3	1	1	1	2	1	3	2	1	1	3	2	40	3	4	83	170	2	3		1	1	28.7197	1		0	0		0	1	1	3	3	2	3	1	0	2	2	1	1	4	1	2	1	4	2
2023	50	3	4	1	5	1	1	1	3	2	1	1	20	1	25	1	4	84	171	2	3		3	1	28.7268	3		0	0		0	1	4	3	20	2	3	1	0	2	2	1	2	3	1	3	1	4	2
2023	58	3	3	1	2	1	1	1	3	2	1	1	8	1		4	4	76	162	2	3		3	1	28.959	3		0	0		0	1	2	3	8	2	3	1	0	2	2	1	2	3	1	2	1	4	2
2023	70	2	3	7	1	1	3	2	3	2						5	5	80	165	2	5		1	1	29.3848	1		0				5	1	4		2	4	0	0	2	3	1	1	1	4	2	0	4	2
2023	78	3	3	7	3	1	3	2	3	2						4	4	90	174	1	3		1	1	29.7265	1		0	0		0	5	3	4		2	4	0	0	2	3	1	2	3	4	2	0	4	2
2023	61	3	3	1	2	1	3	2	3	2						5	3	80	164	1	3		1	1	29.7442	1		0	0		0	1	2	3		2	3	0	0	2	2	1	2	3	1	2	0	3	2
2023	37	4	3	1	6	2	3	2	3	2						3	4	86	170	1	3		3	1	29.7578	3		0	0		0	1	1	2		2	2	0	0	2	2	1	1	4	1	2	0	4	2
2023	70	3	4	7	1	2	3	2	3	2						5	7	75	158	1	3		3	1	30.0433	3		0	0		0	5	1	4		2	4	0	0	2	3	1	1	3	4	3	0		3
2023	47	3	3	1	4	2	3	2	3	2						5	2	78	161	2	3		3	1	30.0914	3		0	0		0	1	2	2		2	2	0	0	2	2	1	2	3	1	2	0	1	3
2023	69	2	2	7	3	1	1	1	3	2	1	1	15	1	45	1	5	74	156	2	3		1	1	30.4076	1		0	0		0	5	3	4	15	2	4	1	0	2	3	1	2	1	4	1	1	4	3
2023	64	3	3	1	3	2	3	2	3	2						5	4	81	163	1	3		3	1	30.4867	3		0	0		0	1	3	3		2	3	0	0	2	2	1	2	3	1	2	0	4	3
2023	46	4	3	2	3	1	1	1	3	2	1	1	5	1	25	2	4	90	170	1	3		3	1	31.1419	3		0	0		0	1	3	2	5	2	2	1	0	2	2	1	2	4	1	2	1	4	3
2023	55	4	4	1	5	2	3	2	3	2						6	5	90	170	1	3		3	1	31.1419	3		0	0		0	1	4	3		2	3	0	0	2	2	1	2	4	1	3	0	4	3
2023	78	4	3	7	2	2	3	2	3	2						5	3	90	170	1	3		1	1	31.1419	1		0	0		0	5	2	4		2	4	0	0	2	3	1	2	4	4	2	0	3	3
2023	49	4	2	1	1	1	1	1	3	2	1	1	20	1	20	1	2	85	165	1	3		1	1	31.2213	1		0	0		0	1	1	2	20	2	2	1	0	2	2	1	1	4	1	1	1	1	3
2023	80	4	2	7	3	2	3	2	3	2						5	3	76	156	1	3		1	1	31.2295	1		0	0		0	5	3	4		2	4	0	0	2	3	1	2	4	4	1	0	3	3
2023	48	4	3	4	2	2	3	2	3	2						5	3	89	168	1	3		3	1	31.5334	3		0	0		0	2	2	2		2	2	0	0	2	2	1	2	4	2	2	0	3	3
2023	65	3	3	7	3	2	3	2	3	2						5	4	88	167	1	3		3	1	31.5537	3		0	0		0	5	3	4		2	4	0	0	2	3	1	2	3	4	2	0	4	3
2023	76	3	3	7	1	2	3	2	3	2						5	4	63	141	1	3		1	1	31.6885	1		0	0		0	5	1	4		2	4	0	0	2	3	1	1	3	4	2	0	4	3
2023	32	4	2	1	1	1	3	2	3	2						5	3	92	170	1	3		3	1	31.8339	3		0	0		0	1	1	1		2	1	0	0	2	1	1	1	4	1	1	0	3	3
2023	63	3	3	1	1	1	1	1	1	1	1	1	20	1	40	1	5	90	168	2	3		3	1	31.8878	3		0	0		0	1	1	3	20	2	3	1	1	2	2	1	1	3	1	2	1	4	3
2023	68	4	2	7	2	1	1	1	3	2	1	1	15	1	35	1	7	86	164	1	3		3	1	31.975	3		0	0		0	5	2	4	15	2	4	1	0	2	3	1	2	4	4	1	1		3
2023	44	3	3	1	1	2	3	2	3	2						5	4	84	162	1	3		3	1	32.0073	3		0	0		0	1	1	2		2	2	0	0	2	2	1	1	3	1	2	0	4	3
2023	79	2	3	7	3	2	3	2	3	2						5	5	80	158	2	5		1	1	32.0461	1		0				5	3	4		2	4	0	0	2	3	1	2	1	4	2	0	4	3
2023	75	3	4	7	1	1	1	1	2	1	1	1	40	1	50	1	5	90	165	2	3		1	1	33.0579	1		0	0		0	5	1	4	40	2	4	1	1	2	3	1	1	3	4	3	1	4	3
2023	80	3	2	7	3	2	3	2	3	2						5	4	90	164	1	3		1	1	33.4622	1		0	0		0	5	3	4		2	4	0	0	2	3	1	2	3	4	1	0	4	3
2023	70	3	3	7	2	2	3	2	3	2						5	4	87	160	2	3		1	1	33.9844	1		0	0		0	5	2	4		2	4	0	0	2	3	1	2	3	4	2	0	4	3
2023	65	3	3	7	1	2	3	2	3	2						5	4	98	169	1	3		1	1	34.3125	1		0	0		0	5	1	4		2	4	0	0	2	3	1	1	3	4	2	0	4	3
2023	63	2	2	5	1	2	3	2	3	2						5	5	85	157	2	3		1	1	34.4842	1		0	0		0	3	1	3		2	3	0	0	2	2	1	1	1	3	1	0	4	3
2023	74	3	2	7	1	1	2	1	3	2	1	1	3	1	45	2	5	85	156	2	3		1	1	34.9277	1		0	0		0	5	1	4	3	2	4	1	0	2	3	1	1	3	4	1	1	4	3
2023	29	3	2	8	1	1	1	1	3	2	1	1	20	1	5	1	3	90	160	1	3		3	1	35.1562	3		0	0		0	6	1	1	20	2	1	1	0	2	1	1	1	3	4	1	1	3	3
2023	34	3	2	1	5	2	3	2	3	2						5	4	90	160	1	3		3	1	35.1562	3		0	0		0	1	4	1		2	1	0	0	2	1	1	2	3	1	1	0	4	3
2023	60	3	2	5	5	2	3	2	3	2						5	4	90	160	1	3		1	1	35.1562	1		0	0		0	3	4	3		2	3	0	0	2	2	1	2	3	3	1	0	4	3
2023	34	4	3	1	1	2	3	2	3	2						4	1	90	160	2	3		3	1	35.1562	3		0	0		0	1	1	1		2	1	0	0	2	1	1	1	4	1	2	0	1	3
2023	69	3	3	7	3	2	3	2	3	2						5	5	76	147	2	3		3	1	35.1705	3		0	0		0	5	3	4		2	4	0	0	2	3	1	2	3	4	2	0	4	3
2023	77	3	3	7	3	2	3	2	3	2						5	3	85	154	1	3		1	1	35.8408	1		0	0		0	5	3	4		2	4	0	0	2	3	1	2	3	4	2	0	3	3
2023	71	3	2	7	1	1	3	2	3	2						5	4	100	167	1	3		1	1	35.8564	1		0	0		0	5	1	4		2	4	0	0	2	3	1	1	3	4	1	0	4	3
2023	60	3	3	1	5	2	3	2	3	2						5	4	105	167	1	3		1	1	37.6493	1		0	0		0	1	4	3		2	3	0	0	2	2	1	2	3	1	2	0	4	3
2023	37	4	3	4	5	1	1	1	3	2	1	1	20	1	23	1	2	112	170	1	3		1	1	38.7543	1		0	0		0	2	4	2	20	2	2	1	0	2	2	1	2	4	2	2	1	1	3
2023	47	4	3	1	2	1	1	1	2	1	1	2	100	1	10	5	4	120	175	1	3		1	1	39.1837	1		0	0		0	1	2	2	100	2	2	1	1	2	2	1	2	4	1	2	1	4	3
2023	52	3	4	1	2	1	3	2	3	2						4	5	120	175	2	3		5	1	39.1837			0	0		0	1	2	3		2	3	0	0	2	2	1	2	3	1	3	0	4	3
2023	66	4	2	7	2	1	1	1	1	1	1	1	10	1	30	5	4	105	160	1	3		1	1	41.0156	1		0	0		0	5	2	4	10	2	4	1	1	2	3	1	2	4	4	1	1	4	3
2023	21	3	2	6	5	2	3	2	3	2						3	2	73	185	1	2		3	1	21.3294	3		0	0		0	4	4	1		1	1	0	0	1	1	1	2	3	3	1	0	1	1
2023	35	4	1	1	1	2	3	2	3	2						5	2	72	183	1	2	1	3	1	21.4996	3	1	1	1	1	0	1	1	2		1	2	0	0	1	2	1	1	4	1	1	0	1	1
2023	83	3	3	7	1	1	3	2	3	2						5	4	75	175	1	1	0	3	1	24.4898	3	0	0	1	0	1	5	1	4		1	4	0	0	1	3	1	1	3	4	2	0	4	1
2023	55	3	3	3	2	1	1	1	3	2	1	1	20	1	40	5	4	120	177	2	4	1	1	1	38.3032	1	1	1		1		2	2	3	20	1	3	1	0	1	2	1	2	3	2	2	1	4	3
2023	54	3	3	1	3	2	3	2	3	2						1	4	65	161	1	2		3	1	25.0762	3		0	0		0	1	3	3		2	3	0	0	2	2	1	2	3	1	2	0	4	2
2023	74	3	2	7	1	2	3	2	3	2						5	4	67	161	1	1		1	1	25.8478	1		0	1		1	5	1	4		2	4	0	0	2	3	1	1	3	4	1	0	4	2
2023	55	3	2	1	1	2	3	2	3	2						1	3	85	162	1	2		3	1	32.3884	3		0	0		0	1	1	3		2	3	0	0	2	2	1	1	3	1	1	0	3	3
2023	45	4	1	1	1	1	2	1	3	2	1	2	20	2	10	2	2	68	175	1	2		3	1	22.2041	3		0	0		0	1	1	2	20	1	2	1	0	1	2	1	1	4	1	1	1	1	1
2023	42	3	1	2	1	2	3	2	2	1						2	1	79	182	1	2		3	1	23.8498	3		0	0		0	1	1	2		1	2	0	1	1	2	1	1	3	1	1	0	1	1
2023	48	3	3	1	1	2	3	2	3	2						4	2	102	184	1	2		3	1	30.1276	3		0	0		0	1	1	2		1	2	0	0	1	2	1	1	3	1	2	0	1	3
2023	57	3	1	1	1	2	3	2	3	2						1	2	120	195	2	1		3	1	31.5582	3		0	1		1	1	1	3		1	3	0	0	1	2	1	1	3	1	1	0	1	3
2023	49	3	3	1	5	1	1	1	1	1	1	1	10	1	35	6	3	52	173	1	1	1	3	1	17.3745	3	1	1		1		1	4	2	10	2	2	1	1	2	2	1	2	3	1	2	1	3	0
2023	55	4	2	1	1	1	2	1	3	2	9	2	30	2	3	4	4	75	170	2	4		1	1	25.9516	1		0				1	1	3	30	2	3	1	0	2	2	1	1	4	1	1	1	4	2
2023	55	4	1	4	2	1	2	1	2	1	1	2	5	2	20	1	1	86	188	1	1	5	3	1	24.3323	3	1	1	2	1	1	2	2	3	5	1	3	1	1	1	2	1	2	4	2	1	1	1	1
2023	36	4	2	1	1	1	1	1	3	2	9	1	10	1	10	6	3	78	179	1	4		4	1	24.3438			0				1	1	2	10	1	2	1	0	1	2	1	1	4	1	1	1	3	1
2023	24	4	2	1	5	2	3	2	3	2						5	1	60	161	1	1	0	3	1	23.1473	3	0	0		0		1	4	1		2	1	0	0	2	1	1	2	4	1	1	0	1	1
2023	24	4	2	1	5	2	3	2	3	2						6	1			1	1	3	3	1		3	1	1		1		1	4	1		2	1	0	0	2	1	1	2	4	1	1	0	1
2023	75	4	3	7	1	1	2	1	3	2	2	1	2	1	50	5	5	73	176	2	2		3	1	23.5666	3		0	0		0	5	1	4	2	1	4	1	0	1	3	1	1	4	4	2	1	4	1
2023	73	4	2	7	1	2	3	2	3	2						5	3	82	170	1	1	0	1	1	28.3737	1	0	0		0		5	1	4		2	4	0	0	2	3	1	1	4	4	1	0	3	2
2023	85	3	3	7	3	2	3	2	3	2						5	5	87	184	1	2	0	1	1	25.6971	1	0	0	0	0	0	5	3	4		1	4	0	0	1	3	1	2	3	4	2	0	4	2
2023	87	3	3	7	3	2	3	2	3	2						5	3	64	160	1	2		1	1	25	1		0	0		0	5	3	4		2	4	0	0	2	3	1	2	3	4	2	0	3	2
2023	58	3	3	1	1	1	1	1	1	1	4	1	10	2	20	4	4	63	165	1	5		1	1	23.1405	1		0				1	1	3	10	2	3	1	1	2	2	1	1	3	1	2	1	4	1
2023	32	4	2	1	5	1	1	1	3	2	1	1	10	1	5	1	2	63	160	1	2	2	3	1	24.6094	3	1	1	1	1	0	1	4	1	10	2	1	1	0	2	1	1	2	4	1	1	1	1	1
2023	19	3	2	6	5	2	3	2	3	2						3	1	57	183	1	1	0	3	1	17.0205	3	0	0		0		4	4	1		1	1	0	0	1	1	1	2	3	3	1	0	1	0
2023	18	3	5	6	5	2	3	2	3	2						3	5	65	183	1	2	0	3	1	19.4094	3	0	0	0	0	0	4	4	1		1	1	0	0	1	1	1	2	3	3	3	0	4	1
2023	27	3	4	3	6	1	1	1	1	1	1	1	30	1	8	1	1	67	178	1	2	0	4	1	21.1463		0	0	0	0	0	2	1	1	30	1	1	1	1	1	1	1	1	3	2	3	1	1	1
2023	72	4	4	7	1	2	3	2	3	2						5	3	70	181	1	2	0	1	1	21.3669	1	0	0	0	0	0	5	1	4		1	4	0	0	1	3	1	1	4	4	3	0	3	1
2023	42	3	4	1	5	2	3	2	3	2						1	1	69	178	1	2	0	3	1	21.7776	3	0	0	0	0	0	1	4	2		1	2	0	0	1	2	1	2	3	1	3	0	1	1
2023	84	4	3	7	1	2	3	2	3	2						5	4	73	179	1	2		1	1	22.7833	1		0	0		0	5	1	4		1	4	0	0	1	3	1	1	4	4	2	0	4	1
2023	84	3	3	7	1	1	3	2	3	2						3	4	78	185	1	1	0	1	1	22.7904	1	0	0		0		5	1	4		1	4	0	0	1	3	1	1	3	4	2	0	4	1
2023	68	4	2	1	1	1	1	1	3	2	1	1	40	1	43	5	2	69	173	1	2	0	3	1	23.0546	3	0	0	0	0	0	1	1	4	40	1	4	1	0	1	3	1	1	4	1	1	1	1	1
2023	30	4	3	1	5	2	1	1	3	2	1	1	12	1	10	1	1	80	186	1	2	0	3	1	23.1241	3	0	0	0	0	0	1	4	1	12	1	1	1	0	1	1	1	2	4	1	2	1	1	1
2023	27	3	3	6	5	1	1	1	3	2	1	1	10	1	10	1	2	78	182	1	2	0	3	1	23.5479	3	0	0	0	0	0	4	4	1	10	1	1	1	0	1	1	1	2	3	3	2	1	1	1
2023	53	4	1	1	1	2	3	2	3	2						4	1	74	177	1	1	0	3	1	23.6203	3	0	0		0		1	1	3		1	3	0	0	1	2	1	1	4	1	1	0	1	1
2023	41	4	2	1	5	2	3	2	3	2						5	1	85	189	1	2	0	3	1	23.7955	3	0	0	0	0	0	1	4	2		1	2	0	0	1	2	1	2	4	1	1	0	1	1
2023	50	3	3	1	5	2	3	2	3	2						4	3	76	176	1	2	0	3	1	24.5351	3	0	0	0	0	0	1	4	3		1	3	0	0	1	2	1	2	3	1	2	0	3	1
2023	76	3	3	7	3	2	3	2	3	2						5	1	77	177	1	1	0	3	1	24.5779	3	0	0		0		5	3	4		1	4	0	0	1	3	1	2	3	4	2	0	1	1
2023	68	4	2	7	1	2	3	2	3	2						5	3	73	172	1	2	0	3	1	24.6755	3	0	0	0	0	0	5	1	4		1	4	0	0	1	3	1	1	4	4	1	0	3	1
2023	68	3	3	7	1	1	1	1	3	2	1	1	15	1	50	1	5	83	183	2	2		1	1	24.7843	1		0	0		0	5	1	4	15	1	4	1	0	1	3	1	1	3	4	2	1	4	1
2023	63	3	2	1	1	1	3	2	3	2						4	4	82	181	2	1	0	3	1	25.0298	3	0	0		0		1	1	3		1	3	0	0	1	2	1	1	3	1	1	0	4	2
2023	78	3	2	7	1	1	3	2	3	2						1	5	75	173	1	2	0	1	1	25.0593	1	0	0	0	0	0	5	1	4		1	4	0	0	1	3	1	1	3	4	1	0	4	2
2023	60	4	3	1	1	1	3	2	3	2						5	3	75	172	2	2	0	1	1	25.3515	1	0	0	0	0	0	1	1	3		1	3	0	0	1	2	1	1	4	1	2	0	3	2
2023	67	4	2	7	2	2	3	2	3	2						4	2	90	188	1	1	0	1	1	25.464	1	0	0		0		5	2	4		1	4	0	0	1	3	1	2	4	4	1	0	1	2
2023	49	3	2	1	1	2	3	2	3	2						5	3	78	175	1	2	1	1	1	25.4694	1	1	1	1	1	0	1	1	2		1	2	0	0	1	2	1	1	3	1	1	0	3	2
2023	60	4	2	1	1	2	3	2	3	2						5	2	82	178	1	2	0	1	1	25.8806	1	0	0	0	0	0	1	1	3		1	3	0	0	1	2	1	1	4	1	1	0	1	2
2023	56	3	4	2	1	2	3	2	3	2						5	3	83	178	1	2	0	3	1	26.1962	3	0	0	0	0	0	1	1	3		1	3	0	0	1	2	1	1	3	1	3	0	3	2
2023	92	3	3	1	1	1	3	2	3	2						5	4	92	184	1	2		3	1	27.1739	3		0	0		0	1	1	4		1	4	0	0	1	3	1	1	3	1	2	0	4	2
2023	68	3	3	7	3	2	3	2	3	2						5	5	75	164	1	1	0	3	1	27.8852	3	0	0		0		5	3	4		1	4	0	0	1	3	1	2	3	4	2	0	4	2
2023	74	3	3	7	1	2	3	2	3	2						5	4	91	180	2	1	0	3	1	28.0864	3	0	0	1	0	1	5	1	4		1	4	0	0	1	3	1	1	3	4	2	0	4	2
2023	61	3	3	1	1	2	3	2	3	2						2	5	90	178	1	2		1	1	28.4055	1		0	0		0	1	1	3		1	3	0	0	1	2	1	1	3	1	2	0	4	2
2023	71	4	3	7	1	2	3	2	3	2						5	5	85	171	1	2		1	1	29.0688	1		0	0		0	5	1	4		1	4	0	0	1	3	1	1	4	4	2	0	4	2
2023	42	4	2	1	1	1	1	1	3	2	1	1	15	1	20	2	1	105	190	1	2	0	3	1	29.0859	3	0	0	0	0	0	1	1	2	15	1	2	1	0	1	2	1	1	4	1	1	1	1	2
2023	65	3	2	7	1	2	3	2	3	2						5	4	95	180	1	2		1	1	29.321	1		0	0		0	5	1	4		1	4	0	0	1	3	1	1	3	4	1	0	4	2
2023	47	4	3	1	1	2	3	2	3	2						5	3	101	185	1	2	0	1	1	29.5106	1	0	0	0	0	0	1	1	2		1	2	0	0	1	2	1	1	4	1	2	0	3	2
2023	76	4	2	7	2	1	3	2	3	2						5	3	89	173	1	2	0	4	1	29.737		0	0	0	0	0	5	2	4		1	4	0	0	1	3	1	2	4	4	1	0	3	2
2023	30	4	2	1	1	2	3	2	3	2						5	3	100	182	1	1	0	3	1	30.1896	3	0	0		0		1	1	1		1	1	0	0	1	1	1	1	4	1	1	0	3	3
2023	80	4	3	7	1	1	3	2	3	2						5	4	92	169	1	1	0	1	1	32.2118	1	0	0	1	0	1	5	1	4		1	4	0	0	1	3	1	1	4	4	2	0	4	3
2023	48	4	2	1	1	1	3	2	3	2						5	5	120	193	2	2	0	3	1	32.2156	3	0	0	0	0	0	1	1	2		1	2	0	0	1	2	1	1	4	1	1	0	4	3
2023	57	4	2	1	1	1	1	1	3	2	1	1	20	1	25	2	3	108	183	1	2	0	3	1	32.2494	3	0	0	0	0	0	1	1	3	20	1	3	1	0	1	2	1	1	4	1	1	1	3	3
2023	61	3	4	7	3	2	3	2	3	2						5	1	98	172	2	2	0	1	1	33.126	1	0	0	0	0	0	5	3	3		1	3	0	0	1	2	1	2	3	4	3	0	1	3
2023	76	3	4	7	1	2	3	2	3	2						5	5	102	172	1	1	1	1	1	34.4781	1	1	1		1		5	1	4		1	4	0	0	1	3	1	1	3	4	3	0	4	3
2023	37	4	2	1	1	2	3	2	3	2						5	3	105	173	2	1	0	1	1	35.083	1	0	0		0		1	1	2		1	2	0	0	1	2	1	1	4	1	1	0	3	3
2023	72	4	2	7	1	1	3	2	3	2						5	3	114	180	1	2	0	1	1	35.1852	1	0	0	0	0	0	5	1	4		1	4	0	0	1	3	1	1	4	4	1	0	3	3
2023	33	3	2	1	5	2	3	2	3	2						4	2	48	166	1	2	0	3	1	17.4191	3	0	0	0	0	0	1	4	1		2	1	0	0	2	1	1	2	3	1	1	0	1	0
2023	37	4	2	1	1	2	3	2	3	2						5	3	53	169	1	2	0	3	1	18.5568	3	0	0	0	0	0	1	1	2		2	2	0	0	2	2	1	1	4	1	1	0	3	1
2023	44	4	3	4	1	1	1	1	3	2	1	1	20	1	20	1	2	48	160	1	2	0	3	1	18.75	3	0	0	0	0	0	2	1	2	20	2	2	1	0	2	2	1	1	4	2	2	1	1	1
2023	25	4	1	1	5	1	1	1	3	2	1	1	7	1	8	5	3	54	167	1	2	0	3	1	19.3625	3	0	0	0	0	0	1	4	1	7	2	1	1	0	2	1	1	2	4	1	1	1	3	1
2023	86	4	3	7	3	1	3	2	3	2						5	2	51	162	2	2	0	1	1	19.433	1	0	0	0	0	0	5	3	4		2	4	0	0	2	3	1	2	4	4	2	0	1	1
2023	22	3	1	2	5	2	3	2	3	2						5	1	60	173	1	2	0	3	1	20.0474	3	0	0	0	0	0	1	4	1		2	1	0	0	2	1	1	2	3	1	1	0	1	1
2023	52	4	2	1	6	1	3	2	3	2						5	3	54	164	1	1	0	3	1	20.0773	3	0	0	1	0	1	1	1	3		2	3	0	0	2	2	1	1	4	1	1	0	3	1
2023	19	3	1	6	5	2	3	2	3	2						3	1	52	160	1	2	0	3	1	20.3125	3	0	0	0	0	0	4	4	1		2	1	0	0	2	1	1	2	3	3	1	0	1	1
2023	27	4	1	1	5	2	3	2	3	2						4	2	58	167	1	1	0	3	1	20.7967	3	0	0		0		1	4	1		2	1	0	0	2	1	1	2	4	1	1	0	1	1
2023	75	3	4	7	5	2	3	2	3	2						5	5	58	167	1	2	0	3	1	20.7967	3	0	0	0	0	0	5	4	4		2	4	0	0	2	3	1	2	3	4	3	0	4	1
2023	27	4	2	1	5	2	3	2	3	2						4	1	63	174	1	2	0	3	1	20.8086	3	0	0	0	0	0	1	4	1		2	1	0	0	2	1	1	2	4	1	1	0	1	1
2023	48	4	2	1	1	2	3	2	3	2						4	1	59	167	1	2	0	3	1	21.1553	3	0	0	0	0	0	1	1	2		2	2	0	0	2	2	1	1	4	1	1	0	1	1
2023	41	3	2	1	1	2	3	2	3	2						3	3	63	171	1	2	0	3	1	21.5451	3	0	0	0	0	0	1	1	2		2	2	0	0	2	2	1	1	3	1	1	0	3	1
2023	55	3	2	1	1	2	3	2	2	1						5	2	66	175	1	2		3	1	21.551	3		0	0		0	1	1	3		2	3	0	1	2	2	1	1	3	1	1	0	1	1
2023	43	3	3	1	1	2	3	2	3	2						3	2	73	181	1	1		3	1	22.2826	3		0				1	1	2		2	2	0	0	2	2	1	1	3	1	2	0	1	1
2023	51	4	3	1		2	3	2	3	2						5	2	58	160	1	2	0	3	1	22.6562	3	0	0	0	0	0	1		3		2	3	0	0	2	2	1		4	1	2	0	1	1
2023	48	3	3	1	1	2	3	2	3	2						4	3	61	162	1	2	0	4	1	23.2434		0	0	0	0	0	1	1	2		2	2	0	0	2	2	1	1	3	1	2	0	3	1
2023	70	3	3	7	3	1	3	2	3	2						5	4	67	168	1	2	0	3	1	23.7387	3	0	0	0	0	0	5	3	4		2	4	0	0	2	3	1	2	3	4	2	0	4	1
2023	33	4	2	1	5	2	3	2	3	2						3	1	64	164	1	1	0	3	1	23.7954	3	0	0		0		1	4	1		2	1	0	0	2	1	1	2	4	1	1	0	1	1
2023	49	3	2	1	5	2	3	2	3	2						3	2	73	174	1	2		3	1	24.1115	3		0	0		0	1	4	2		2	2	0	0	2	2	1	2	3	1	1	0	1	1
2023	69	3	2	7	6	2	3	2	3	2						5	5	62	160	1	1	0	3	1	24.2187	3	0	0	1	0	1	5	1	4		2	4	0	0	2	3	1	1	3	4	1	0	4	1
2023	48	3	3	1	1	1	3	2	3	2						5	4	58	153	1	2	0	1	1	24.7768	1	0	0	0	0	0	1	1	2		2	2	0	0	2	2	1	1	3	1	2	0	4	1
2023	49	4	1	1	1	1	3	2	3	2						5	3	67	164	1	2	0	1	1	24.9108	1	0	0	0	0	0	1	1	2		2	2	0	0	2	2	1	1	4	1	1	0	3	1
2023	37	4	2	1	1	2	3	2	3	2						4	3	68	164	2	1	0	3	1	25.2826	3	0	0		0		1	1	2		2	2	0	0	2	2	1	1	4	1	1	0	3	2
2023	46	2	3	1	1	2	3	2	3	2						5	4	58	150	1	2	1	1	1	25.7778	1	1	1	1	1	0	1	1	2		2	2	0	0	2	2	1	1	1	1	2	0	4	2
2023	68	2	3	7	1	2	3	2	3	2						5	4	62	155	1	1	0	1	1	25.8065	1	0	0		0		5	1	4		2	4	0	0	2	3	1	1	1	4	2	0	4	2
2023	52	4	2	1	1	1	3	2	3	2						5	3	59	151	2	2	1	1	1	25.8761	1	1	1	1	1	0	1	1	3		2	3	0	0	2	2	1	1	4	1	1	0	3	2
2023	24	3	4	3	4	1	1	1	2	1	1	1	20	1	7	1	3	68	162	1	2	0	3	1	25.9107	3	0	0	0	0	0	2	2	1	20	2	1	1	1	2	1	1	2	3	2	3	1	3	2
2023	25	4	3	1	5	1	3	2	3	2						2	1	78	173	1	2	0	3	1	26.0617	3	0	0	0	0	0	1	4	1		2	1	0	0	2	1	1	2	4	1	2	0	1	2
2023	42	4	3	1	1	1	1	1	3	2	1	1	10	1	20	1	2	68	160	1	2	0	3	1	26.5625	3	0	0	0	0	0	1	1	2	10	2	2	1	0	2	2	1	1	4	1	2	1	1	2
2023	74	4	3	7	5	1	3	2	3	2						3	4	70	162	1	1	0	3	1	26.6728	3	0	0	1	0	1	5	4	4		2	4	0	0	2	3	1	2	4	4	2	0	4	2
2023	49	3	3	2	2	2	3	2	3	2						5	3	80	172	2	1	0	3	1	27.0416	3	0	0		0		1	2	2		2	2	0	0	2	2	1	2	3	1	2	0	3	2
2023	60	3	4	1	1	2	3	2	3	2						4	4	74	165	1	2	0	1	1	27.1809	1	0	0	0	0	0	1	1	3		2	3	0	0	2	2	1	1	3	1	3	0	4	2
2023	71	4	2	7	1	2	3	2	3	2						5	1	69	159	2	2	0	1	1	27.2932	1	0	0	0	0	0	5	1	4		2	4	0	0	2	3	1	1	4	4	1	0	1	2
2023	46	3	3	1	1	1	1	1	3	2	1	1	20	1	20	4	4	78	168	1	2	0	3	1	27.6361	3	0	0	0	0	0	1	1	2	20	2	2	1	0	2	2	1	1	3	1	2	1	4	2
2023	36	4	2	1	1	2	3	2	3	2						5	1	73	162	1	1	0	3	1	27.8159	3	0	0	1	0	1	1	1	2		2	2	0	0	2	2	1	1	4	1	1	0	1	2
2023	82	3	4	7	3	2	3	2	3	2						5	1	72	158	1	2	0	1	1	28.8415	1	0	0	0	0	0	5	3	4		2	4	0	0	2	3	1	2	3	4	3	0	1	2
2023	74	3	3	7	1	1	3	2	3	2						5	5	80	160	2	2	0	1	1	31.25	1	0	0	0	0	0	5	1	4		2	4	0	0	2	3	1	1	3	4	2	0	4	3
2023	55	3	3	1	1	2	3	2	3	2						5	3	75	153	1	2	0	3	1	32.039	3	0	0	0	0	0	1	1	3		2	3	0	0	2	2	1	1	3	1	2	0	3	3
2023	55	3	3	5	1	1	1	1	3	2	1	1	14	1	35	1	5	89	165	1	2	1	1	1	32.6905	1	1	1	1	1	0	3	1	3	14	2	3	1	0	2	2	1	1	3	3	2	1	4	3
2023	35	3	3	1	6	1	1	1	3	2	1	1	7	1	10	1	3	120	180	1	2	0	3	1	37.037	3	0	0	0	0	0	1	1	2	7	2	2	1	0	2	2	1	1	3	1	2	1	3	3
2023	52	2	3	1	2	1	1	1	3	2	1	1	20	1	35	1	3	48	155	1	2	0	3	1	19.9792	3	0	0	0	0	0	1	2	3	20	2	3	1	0	2	2	1	2	1	1	2	1	3	1
2023	29	4	3	1	1	1	1	1	1	1	1	1	10	1	5	1	3	66	175	1	2	1	3	1	21.551	3	1	1	1	1	0	1	1	1	10	2	1	1	1	2	1	1	1	4	1	2	1	3	1
2023	35	4	2	1	1	2	3	2	3	2						3	3	70	173	1	2	1	3	1	23.3887	3	1	1	1	1	0	1	1	2		2	2	0	0	2	2	1	1	4	1	1	0	3	1
2023	35	3	3	1	5	1	1	1	1	1	1	1	6	1	20	1	3	60	167	1	1	0	3	1	21.5139	3	0	0		0		1	4	2	6	2	2	1	1	2	2	1	2	3	1	2	1	3	1
2023	31	3	2	1	5	1	2	1	3	2	1	2	1	2	10	3	4	68	185	1	2		3	1	19.8685	3		0	0		0	1	4	1	1	1	1	1	0	1	1	1	2	3	1	1	1	4	1
2023	61	3	3	1	1	1	3	2	3	2						5	4		164	1	2		3	1		3		0	0		0	1	1	3		2	3	0	0	2	2	1	1	3	1	2	0	4
2023	57	3	3	1	1	1	1	1	3	2	1	1	20	1	35	5	4	80	182	1	1	0	3	1	24.1517	3	0	0	1	0	1	1	1	3	20	1	3	1	0	1	2	1	1	3	1	2	1	4	1
2023	61	3	3	1	2	1	1	1	3	2	1	1	20	1	45	1	3	76	171	1	1	0	1	1	25.9909	1	0	0		0		1	2	3	20	1	3	1	0	1	2	1	2	3	1	2	1	3	2
2023	35	4	2	1	1	2	3	2	3	2						5	3	92	180	1	2		1	1	28.3951	1		0	0		0	1	1	2		1	2	0	0	1	2	1	1	4	1	1	0	3	2
2023	23	4	2	1	1	2	3	2	3	2						2	2			1	2		3	1		3		0	0		0	1	1	1		2	1	0	0	2	1	1	1	4	1	1	0	1
2023	60	3	2	1	1	2	3	2	3	2						5	4		161	1	2	0	1	1		1	0	0	0	0	0	1	1	3		2	3	0	0	2	2	1	1	3	1	1	0	4
2023	47	4	1	1	1	2	3	2	3	2						5	2	55	168	1	2	0	3	1	19.487	3	0	0	0	0	0	1	1	2		2	2	0	0	2	2	1	1	4	1	1	0	1	1
2023	65	4	4	7	5	1	1	1	3	2	1	1	10	1	40	1	5	50	160	2	1		3	1	19.5312	3		0	1		1	5	4	4	10	2	4	1	0	2	3	1	2	4	4	3	1	4	1
2023	28	4	3	8	5	2	3	2	3	2						4	4	56	166	1	2		3	1	20.3223	3		0	0		0	6	4	1		2	1	0	0	2	1	1	2	4	4	2	0	4	1
2023	56	2	3	1	3	1	1	1	3	2	1	1	20	1	20	1	3	56	160	1	2		3	1	21.875	3		0	0		0	1	3	3	20	2	3	1	0	2	2	1	2	1	1	2	1	3	1
2023	59	3	3	1	1	2	3	2	3	2						4	3	62	167	1	2	0	4	1	22.231		0	0	0	0	0	1	1	3		2	3	0	0	2	2	1	1	3	1	2	0	3	1
2023	29	4	3	4	5	2	3	2	3	2						1	1	75	180	1	1	0	3	1	23.1481	3	0	0		0		2	4	1		2	1	0	0	2	1	1	2	4	2	2	0	1	1
2023	38	3	3	1	5	1	1	1	3	2	1	1	3	1	20	4	2	83	188	1	2	0	1	1	23.4835	1	0	0	0	0	0	1	4	2	3	2	2	1	0	2	2	1	2	3	1	2	1	1	1
2023	19	3	1	6	5	2	3	2	3	2						4	1	58	183	1	2	0	3	1	17.3191	3	0	0	0	0	0	4	4	1		1	1	0	0	1	1	1	2	3	3	1	0	1	0
2023	34	3	2	1	1	2	3	2	3	2						5	3	89	197	1	2		3	1	22.9328	3		0	0		0	1	1	1		1	1	0	0	1	1	1	1	3	1	1	0	3	1
2023	21	3	3	6	5	2	3	2	3	2						3	1	61	163	1	2	0	3	1	22.9591	3	0	0	0	0	0	4	4	1		1	1	0	0	1	1	1	2	3	3	2	0	1	1
2023	64	4	1	2	1	2	3	2	3	2						3	1	83	190	1	2		3	1	22.9917	3		0	0		0	1	1	3		1	3	0	0	1	2	1	1	4	1	1	0	1	1
2023	75	3	3	7	1	1	3	2	3	2						5	2	69	172	1	1	0	1	1	23.3234	1	0	0	1	0	1	5	1	4		1	4	0	0	1	3	1	1	3	4	2	0	1	1
2023	36	4	2	1	1	1	2	1	3	2	2	2	5	2	5	3	3	80	185	1	1		4	1	23.3747			0	1		1	1	1	2	5	1	2	1	0	1	2	1	1	4	1	1	1	3	1
2023	22	3	3	6	5	1	1	1	3	2	1	1	10	1	5	1	2	85	189	1	2	0	3	1	23.7955	3	0	0	0	0	0	4	4	1	10	1	1	1	0	1	1	1	2	3	3	2	1	1	1
2023	21	3	4	6	5	1	2	1	2	1	1	2	6	2	3	3	1	86	188	1	2	0	3	1	24.3323	3	0	0	0	0	0	4	4	1	6	1	1	1	1	1	1	1	2	3	3	3	1	1	1
2023	42	3	1	2	1	2	3	2	3	2						1	1	79	180	1	2	2	3	1	24.3827	3	1	1	1	1	0	1	1	2		1	2	0	0	1	2	1	1	3	1	1	0	1	1
2023	73	3	2	7	1	1	3	2	3	2						5	3	74	174	1	1	0	3	1	24.4418	3	0	0	1	0	1	5	1	4		1	4	0	0	1	3	1	1	3	4	1	0	3	1
2023	78	4	3	7	1	2	3	2	3	2						5	3	76	176	1	1		3	1	24.5351	3		0				5	1	4		1	4	0	0	1	3	1	1	4	4	2	0	3	1
2023	24	3	1	3	5	2	3	2	3	2						1	1	78	178	1	2		3	1	24.6181	3		0	0		0	2	4	1		1	1	0	0	1	1	1	2	3	2	1	0	1	1
2023	30	4	2	1	5	2	3	2	2	1						2	2	78	178	1	2		3	1	24.6181	3		0	0		0	1	4	1		1	1	0	1	1	1	1	2	4	1	1	0	1	1
2023	64	3	3	1	5	2	3	2	3	2						5	3	77	175	1	1	0	3	1	25.1429	3	0	0	1	0	1	1	4	3		1	3	0	0	1	2	1	2	3	1	2	0	3	2
2023	49	4	2	1	5	2	3	2	3	2						3	3	88	185	1	1	0	3	1	25.7122	3	0	0	1	0	1	1	4	2		1	2	0	0	1	2	1	2	4	1	1	0	3	2
2023	39	4	2	1	5	2	3	2	3	2						4	3	84	178	1	2	0	3	1	26.5118	3	0	0	0	0	0	1	4	2		1	2	0	0	1	2	1	2	4	1	1	0	3	2
2023	35	4	2	1	6	1	3	2	3	2						5	2	110	202	1	1		3	1	26.9581	3		0				1	1	2		1	2	0	0	1	2	1	1	4	1	1	0	1	2
2023	49	3	2	1	1	2	3	2	3	2						2	4	87	178	2	2	0	3	1	27.4587	3	0	0	0	0	0	1	1	2		1	2	0	0	1	2	1	1	3	1	1	0	4	2
2023	52	4	2	7	1	1	1	1	3	2	1	1	20	1	20	1	3	100	190	2	1	0	1	1	27.7008	1	0	0		0		5	1	3	20	1	3	1	0	1	2	1	1	4	4	1	1	3	2
2023	37	4	3	1	2	2	3	2	3	2						5	4	85	175	1	2	0	3	1	27.7551	3	0	0	0	0	0	1	2	2		1	2	0	0	1	2	1	2	4	1	2	0	4	2
2023	56	4	2	3	6	1	3	2	3	2						4	3	102	185	1	2	0	3	1	29.8028	3	0	0	0	0	0	2	1	3		1	3	0	0	1	2	1	1	4	2	1	0	3	2
2023	42	4	2	1	1	2	3	2	3	2						5	2	92	175	1	1	0	3	1	30.0408	3	0	0		0		1	1	2		1	2	0	0	1	2	1	1	4	1	1	0	1	3
2023	20	3	2	1	5	1	1	1	1	1	1	1	5	1	4	1	4	92	174	2	2	0	1	1	30.3871	1	0	0	0	0	0	1	4	1	5	1	1	1	1	1	1	1	2	3	1	1	1	4	3
2023	38	3	3	1	5	1	3	2	3	2						1	1	110	181	1	2	0	3	1	33.5765	3	0	0	0	0	0	1	4	2		1	2	0	0	1	2	1	2	3	1	2	0	1	3
2023	26	3	2	1	5	2	3	2	3	2						2	3	105	176	2	2	0	3	1	33.8972	3	0	0	0	0	0	1	4	1		1	1	0	0	1	1	1	2	3	1	1	0	3	3
2023	41	4	1	1	1	2	3	2	3	2						4	3	127	192	1	2	1	1	1	34.451	1	1	1	1	1	0	1	1	2		1	2	0	0	1	2	1	1	4	1	1	0	3	3
2023	37	4	3	1	1	2	3	2	3	2						3	3		167	1	1	1	3	1		3	1	1		1		1	1	2		2	2	0	0	2	2	1	1	4	1	2	0	3
2023	31	3	2	1	5	1	1	1	1	1	1	1	3	1	5	1	2	56	178	1	2		3	1	17.6745	3		0	0		0	1	4	1	3	2	1	1	1	2	1	1	2	3	1	1	1	1	0
2023	27	4	3	1	5	2	3	2	2	1						3	1	57	171	1	2		3	1	19.4932	3		0	0		0	1	4	1		2	1	0	1	2	1	1	2	4	1	2	0	1	1
2023	35	4	1	1	1	1	1	1	1	1	1	1	5	1	10	2	5	64	180	1	2	0	3	1	19.7531	3	0	0	0	0	0	1	1	2	5	2	2	1	1	2	2	1	1	4	1	1	1	4	1
2023	24	3	2	6	5	2	3	2	3	2						4	4	55	164	1	1	0	3	1	20.4491	3	0	0		0		4	4	1		2	1	0	0	2	1	1	2	3	3	1	0	4	1
2023	38	4	2	4	6	2	3	2	3	2						2	2	57	166	1	1	0	3	1	20.6852	3	0	0		0		2	1	2		2	2	0	0	2	2	1	1	4	2	1	0	1	1
2023	25	3	2	1	5	1	1	1	1	1	1	1	10	1	3	1	1	63	172	1	2	0	3	1	21.2953	3	0	0	0	0	0	1	4	1	10	2	1	1	1	2	1	1	2	3	1	1	1	1	1
2023	26	4	3	6	5	2	3	2	3	2						2	1	65	174	1	2		3	1	21.4692	3		0	0		0	4	4	1		2	1	0	0	2	1	1	2	4	3	2	0	1	1
2023	48	3	2	2	1	1	1	1	3	2	1	1	10	1	10	1	2	60	167	1	2		3	1	21.5139	3		0	0		0	1	1	2	10	2	2	1	0	2	2	1	1	3	1	1	1	1	1
2023	23	3	2	6	5	2	2	1	2	1	1	2	5	2	5	3	2	56	161	1	2	0	3	1	21.6041	3	0	0	0	0	0	4	4	1	5	2	1	1	1	2	1	1	2	3	3	1	1	1	1
2023	29	4	2	1	5	2	3	2	3	2						5	2	63	170	1	2	0	3	1	21.7993	3	0	0	0	0	0	1	4	1		2	1	0	0	2	1	1	2	4	1	1	0	1	1
2023	31	3	3	1	5	1	1	1	3	2	1	1	20	1	16	1	4	65	172	1	2	0	3	1	21.9713	3	0	0	0	0	0	1	4	1	20	2	1	1	0	2	1	1	2	3	1	2	1	4	1
2023	60	3	4	1	1	1	1	1	3	2	1	1	20	1	33	1	3	62	167	1	2		3	1	22.231	3		0	0		0	1	1	3	20	2	3	1	0	2	2	1	1	3	1	3	1	3	1
2023	38	3	2	1	1	1	1	1	1	1	1	1	20	1	20	2	3	63	168	1	1	3	3	1	22.3214	3	1	1	2	1	1	1	1	2	20	2	2	1	1	2	2	1	1	3	1	1	1	3	1
2023	32	3	3	1	1	1	1	1	3	2	1	1	3	2	16	4	3	64	169	1	1	0	3	1	22.4082	3	0	0		0		1	1	1	3	2	1	1	0	2	1	1	1	3	1	2	1	3	1
2023	74	4	3	7	1	2	3	2	3	2						5	3	66	170	1	4		3	1	22.8374	3		0				5	1	4		2	4	0	0	2	3	1	1	4	4	2	0	3	1
2023	35	4	2	1	5	2	3	2	3	2						4	2	66	170	2	1	0	3	1	22.8374	3	0	0		0		1	4	2		2	2	0	0	2	2	1	2	4	1	1	0	1	1
2023	28	4	2	4	5	1	1	1	3	2	1	1	20	1	8	1	1	67	169	1	2	0	3	1	23.4586	3	0	0	0	0	0	2	4	1	20	2	1	1	0	2	1	1	2	4	2	1	1	1	1
2023	37	3	3	1	6	2	3	2	3	2						1	3	63	163	2	1		3	1	23.7118	3		0				1	1	2		2	2	0	0	2	2	1	1	3	1	2	0	3	1
2023	18	3	2	3	5	2	3	2	2	1						3	1	66	164	1	2	0	3	1	24.539	3	0	0	0	0	0	2	4	1		2	1	0	1	2	1	1	2	3	2	1	0	1	1
2023	62	3	2	3	2	2	3	2	3	2						5	3	70	168	1	2	0	1	1	24.8016	1	0	0	0	0	0	2	2	3		2	3	0	0	2	2	1	2	3	2	1	0	3	1
2023	26	4	1	1	5	1	1	1	3	2	1	1	5	1	2	1	3	65	157	1	2	2	3	1	26.3702	3	1	1	1	1	0	1	4	1	5	2	1	1	0	2	1	1	2	4	1	1	1	3	2
2023	44	4	2	1	6	1	1	1	3	2	1	1	15	1	19	1	5	70	158	1	2	0	1	1	28.0404	1	0	0	0	0	0	1	1	2	15	2	2	1	0	2	2	1	1	4	1	1	1	4	2
2023	71	3	2	7	1	1	3	2	3	2						5	3	81	160	1	1	0	1	1	31.6406	1	0	0	1	0	1	5	1	4		2	4	0	0	2	3	1	1	3	4	1	0	3	3
2023	66	2	2	7	1	1	3	2	3	2						5	4	83	179	1	2	1	1	1	25.9043	1	1	1	1	1	0	5	1	4		1	4	0	0	1	3	1	1	1	4	1	0	4	2
2023	37	4	1	2	1	2	3	2	3	2						3	2	79	181	1	5		3	1	24.114	3		0				1	1	2		1	2	0	0	1	2	1	1	4	1	1	0	1	1
2023	42	4	2	1	1	2	3	2	3	2						2	2	78	177	1	2		3	1	24.8971	3		0	0		0	1	1	2		1	2	0	0	1	2	1	1	4	1	1	0	1	1
2023	21	3	2	6	5	2	3	2	3	2						4	2	75	170	1	1	0	1	1	25.9516	1	0	0		0		4	4	1		1	1	0	0	1	1	1	2	3	3	1	0	1	2
2023	83	3	2	7	3	2	3	2	3	2						5	3	92	185	1	1	1	1	1	26.8809	1	1	1	2	1	1	5	3	4		1	4	0	0	1	3	1	2	3	4	1	0	3	2
2023	45	4	1	1	1	2	3	2	3	2						5	3	88	180	2	1	1	1	1	27.1605	1	1	1		1		1	1	2		1	2	0	0	1	2	1	1	4	1	1	0	3	2
2023	40	3	2	1	1	1	1	1	1	1	1	1	10	1	20	3	1	96	187	1	2	0	3	1	27.4529	3	0	0	0	0	0	1	1	2	10	1	2	1	1	1	2	1	1	3	1	1	1	1	2
2023	53	3	2	1	1	1	3	2	3	2						2	4	136	190	1	2	1	1	1	37.6731	1	1	1	1	1	0	1	1	3		1	3	0	0	1	2	1	1	3	1	1	0	4	3
2023	51	3	3	1	1	2	3	2	3	2						4	4	60	165	1	2		3	1	22.0386	3		0	0		0	1	1	3		2	3	0	0	2	2	1	1	3	1	2	0	4	1
2023	53	3	3	1	1	1	3	2	3	2						2	4	130		1	1	0	1	1		1	0	0		0		1	1	3		1	3	0	0	1	2	1	1	3	1	2	0	4
2023	21	3	3	6	5	2	3	2	3	2						5	2	63	177	1	2		3	1	20.1092	3		0	0		0	4	4	1		1	1	0	0	1	1	1	2	3	3	2	0	1	1
2023	55	3	3	3	1	1	1	1	3	2	1	1	20	1	40	1	7	76	188	2	1	0	1	1	21.5029	1	0	0		0		2	1	3	20	1	3	1	0	1	2	1	1	3	2	2	1		1
2023	73	4	3	7	2	1	3	2	3	2						5	3	76	173	1	1	0	1	1	25.3934	1	0	0	1	0	1	5	2	4		1	4	0	0	1	3	1	2	4	4	2	0	3	2
2023	44	3	3	1	1	2	3	2	3	2						4	3	87	178	1	2	0	1	1	27.4587	1	0	0	0	0	0	1	1	2		1	2	0	0	1	2	1	1	3	1	2	0	3	2
2023	50	2	4	1	2	1	1	1	3	2	1	1	20	1	36	1	5	96	172	2	2	0	1	1	32.45	1	0	0	0	0	0	1	2	3	20	1	3	1	0	1	2	1	2	1	1	3	1	4	3
2023	57	3	2	1	5	2	3	2	2	1						2	3	63	173	1	2		3	1	21.0498	3		0	0		0	1	4	3		2	3	0	1	2	2	1	2	3	1	1	0	3	1
2023	32	4	3	4	5	1	2	1	2	1	1	1	10	2	8	3	2	58	164	1	2	0	3	1	21.5645	3	0	0	0	0	0	2	4	1	10	2	1	1	1	2	1	1	2	4	2	2	1	1	1
2023	20	3	2	1	5	1	1	1	3	2	1	1	10	1	2	1	2	59	175	1	2	0	3	1	19.2653	3	0	0	0	0	0	1	4	1	10	1	1	1	0	1	1	1	2	3	1	1	1	1	1
2023	28	4	3	6	1	2	3	2	3	2						3	4	70	177	1	2		3	1	22.3435	3		0	0		0	4	1	1		1	1	0	0	1	1	1	1	4	3	2	0	4	1
2023	46	2	7	3	6	1	1	1	3	2	1	1	20	1	32	1	7	90	190	1	1	0	1	1	24.9307	1	0	0	1	0	1	2	1	2	20	1	2	1	0	1	2	1	1	1	2		1		1
2023	63	3	2	1	5	1	1	1	3	2	1	1	10	1	30	2	3	75	170	2	1	0	3	1	25.9516	3	0	0	1	0	1	1	4	3	10	1	3	1	0	1	2	1	2	3	1	1	1	3	2
2023	28	4	2	1	5	2	3	2	3	2						3	1	90	184	1	1	1	3	1	26.5832	3	1	1		1		1	4	1		1	1	0	0	1	1	1	2	4	1	1	0	1	2
2023	37	3	2	1	2	2	3	2	3	2						5	1	85	170	1	1	3	3	1	29.4118	3	1	1	2	1	1	1	2	2		1	2	0	0	1	2	1	2	3	1	1	0	1	2
2023	64	3	1	7	1	2	3	2	3	2						5	2	98	177	2	2	3	1	1	31.2809	1	1	1	1	1	0	5	1	3		1	3	0	0	1	2	1	1	3	4	1	0	1	3
2023	54	3	2	1	6	1	3	2	3	2						3	2	122	189	1	2	0	3	1	34.1536	3	0	0	0	0	0	1	1	3		1	3	0	0	1	2	1	1	3	1	1	0	1	3
2023	22	3	1	6	5	2	3	2	3	2						1	2	54	163	1	1	0	3	1	20.3244	3	0	0	1	0	1	4	4	1		2	1	0	0	2	1	1	2	3	3	1	0	1	1
2023	40	4	3	1	5	2	3	2	3	2						1	1	58	166	1	2	0	3	1	21.048	3	0	0	0	0	0	1	4	2		2	2	0	0	2	2	1	2	4	1	2	0	1	1
2023	35	3	2	1	6	1	1	1	2	1	1	1	10	1	13	2	4	60	166	1	2	0	3	1	21.7738	3	0	0	0	0	0	1	1	2	10	2	2	1	1	2	2	1	1	3	1	1	1	4	1
2023	23	3	2	6	5	2	3	2	3	2						1	3	65	171	1	2	0	3	1	22.2291	3	0	0	0	0	0	4	4	1		2	1	0	0	2	1	1	2	3	3	1	0	3	1
2023	25	3	2	1	5	1	1	1	1	1	1	1	10	1	3	1	2	66	172	1	2		3	1	22.3094	3		0	0		0	1	4	1	10	2	1	1	1	2	1	1	2	3	1	1	1	1	1
2023	23	3	6	6	5	2	3	2	3	2						1	1	65	165	1	2	0	3	1	23.8751	3	0	0	0	0	0	4	4	1		2	1	0	0	2	1	1	2	3	3		0	1	1
2023	32	4	2	1	5	2	3	2	4							4	1	72	170	1	2	0	3	1	24.9135	3	0	0	0	0	0	1	4	1		2	1	0		2	1	1	2	4	1	1	0	1	1
2023	48	3	2	1	1	2	3	2	3	2						5	3	73	162	1	2		1	1	27.8159	1		0	0		0	1	1	2		2	2	0	0	2	2	1	1	3	1	1	0	3	2
2023	48	4	2	1	1	1	3	2	3	2						5	2	72	160	1	1	0	3	1	28.125	3	0	0		0		1	1	2		2	2	0	0	2	2	1	1	4	1	1	0	1	2
2023	36	4	2	1	5	1	1	1	1	1	1	1	15	1	20	1	2	68	175	1	1	1	3	1	22.2041	3	1	1		1		1	4	2	15	2	2	1	1	2	2	1	2	4	1	1	1	1	1
2023	74	3	4	7	1	1	3	2	3	2						1	5	95	174	1	1	1	1	1	31.378	1	1	1		1		5	1	4		1	4	0	0	1	3	1	1	3	4	3	0	4	3
2023	27	4	1	4	5	2	3	2	3	2						4	1	88	174	1	2	0	3	1	29.0659	3	0	0	0	0	0	2	4	1		1	1	0	0	1	1	1	2	4	2	1	0	1	2
2023	44	2	2	2	1	2	3	2	3	2						3	2	110	175	1	2	1	3	1	35.9184	3	1	1	1	1	0	1	1	2		1	2	0	0	1	2	1	1	1	1	1	0	1	3
2023	55	4	2	1	1	1	3	2	3	2						2	4	130	188	1	1	1	1	1	36.7813	1	1	1	2	1	1	1	1	3		1	3	0	0	1	2	1	1	4	1	1	0	4	3
2023	29	3	2	1	5	1	2	1	3	2	1	1	20	2	3	1	3	75	179	1	1	0	3	1	23.4075	3	0	0		0		1	4	1	20	1	1	1	0	1	1	1	2	3	1	1	1	3	1
2023	24	3	2	1	5	1	1	1	2	1	1	1	15	1	7	1	5	78	182	1	1	0	3	1	23.5479	3	0	0	1	0	1	1	4	1	15	1	1	1	1	1	1	1	2	3	1	1	1	4	1
2023	34	3	2	1	6	1	1	1	3	2	1	1	20	1	20	1	3	85	180	1	1	2	3	1	26.2346	3	1	1	2	1	1	1	1	1	20	1	1	1	0	1	1	1	1	3	1	1	1	3	2
2023	39	4	3	1	1	1	1	1	3	2	1	1	20	1	15	4	3	94	187	1	1	0	3	1	26.881	3	0	0		0		1	1	2	20	1	2	1	0	1	2	1	1	4	1	2	1	3	2
2023	35	3	2	1	5	1	1	1	3	2	1	1	20	1	6	1	3	115	175	1	2	0	3	1	37.551	3	0	0	0	0	0	1	4	2	20	1	2	1	0	1	2	1	2	3	1	1	1	3	3
2023	36	4	3	1	6	1	1	1	1	1	1	1	15	1	10	1	2	60	165	1	2	1	3	1	22.0386	3	1	1	1	1	0	1	1	2	15	2	2	1	1	2	2	1	1	4	1	2	1	1	1
2023	30	3	2	3	1	1	1	1	3	2	1	1	10	1	13	1	3	75	162	1	1	1	3	1	28.578	3	1	1		1		2	1	1	10	2	1	1	0	2	1	1	1	3	2	1	1	3	2
2023	40	3	2	1	1	2	3	2	3	2						5	3	92	182	1	1	0	1	1	27.7744	1	0	0		0		1	1	2		1	2	0	0	1	2	1	1	3	1	1	0	3	2
2023	34	4	2	1	6	1	1	1	3	2	1	1	7	1	20	5	2	104	186	1	1	0	3	1	30.0613	3	0	0		0		1	1	1	7	1	1	1	0	1	1	1	1	4	1	1	1	1	3
2023	33	4	2	1	1	1	1	1	3	2	1	1	10	1	13	3	2	107	186	1	2	0	1	1	30.9284	1	0	0	0	0	0	1	1	1	10	1	1	1	0	1	1	1	1	4	1	1	1	1	3
2023	49	3	3	1	1	2	3	2	3	2						1	4	68	168	1	2	3	1	1	24.093	1	1	1	1	1	0	1	1	2		2	2	0	0	2	2	1	1	3	1	2	0	4	1
2023	32	3	3	1	1	2	3	2	3	2						4	3	99	185	1	2	3	3	1	28.9262	3	1	1	1	1	0	1	1	1		1	1	0	0	1	1	1	1	3	1	2	0	3	2
2023	34	4	2	1	1	2	3	2	3	2						3	3	75	179	1	1		3	1	23.4075	3		0	1		1	1	1	1		1	1	0	0	1	1	1	1	4	1	1	0	3	1
2023	19	3	2	6	5	1	1	1	3	2	1	1	5	1	4	5	1	87	191	2	2	5	3	1	23.848	3	1	1	1	1	0	4	4	1	5	1	1	1	0	1	1	1	2	3	3	1	1	1	1
2023	43	4	3	1	5	1	1	1	1	1	1	1	25	1	20	1	4		175	2	1	1	3	1		3	1	1		1		1	4	2	25	2	2	1	1	2	2	1	2	4	1	2	1	4
2023	40	3	3	1	6	1	1	1	2	1	1	1	16	1	19	1	2	103	183	1	2	1	1	1	30.7564	1	1	1	1	1	0	1	1	2	16	1	2	1	1	1	2	1	1	3	1	2	1	1	3
2023	26	3	2	1	5	2	3	2	3	2						3	1	67	173	1	2	1	3	1	22.3863	3	1	1	1	1	0	1	4	1		2	1	0	0	2	1	1	2	3	1	1	0	1	1
2023	49	3	3	1	2	1	1	1	2	1	1	1	20	1	20	1	4	70	170	1	1		1	1	24.2215	1		0				1	2	2	20	2	2	1	1	2	2	1	2	3	1	2	1	4	1
2023	27	4	3	6	5	2	3	2	3	2						4	2	70	175	1	2	1	3	1	22.8571	3	1	1	1	1	0	4	4	1		1	1	0	0	1	1	1	2	4	3	2	0	1	1
2023	45	3	4	2	5	1	3	2	3	2						3	3	85	191	2	1		3	1	23.2998	3		0	1		1	1	4	2		1	2	0	0	1	2	1	2	3	1	3	0	3	1
2023	43	4	2	1	1	2	3	2	3	2						5	3	82	183	1	1	1	3	1	24.4857	3	1	1	2	1	1	1	1	2		1	2	0	0	1	2	1	1	4	1	1	0	3	1
2023	40	3	2	1	1	1	1	1	1	1	9	1	10	1	20	2	3	100	186	1	1	1	3	1	28.9051	3	1	1		1		1	1	2	10	1	2	1	1	1	2	1	1	3	1	1	1	3	2
2023	58	3	3	1	3	1	1	1	3	2	1	1	15	1	40	1	3	87	172	1	1	1	1	1	29.4078	1	1	1		1		1	3	3	15	1	3	1	0	1	2	1	2	3	1	2	1	3	2
2023	29	4	2	1	1	1	1	1	1	1	1	1	17	1	9	3	3		176	1	2	1	3	1		3	1	1	1	1	0	1	1	1	17	2	1	1	1	2	1	1	1	4	1	1	1	3
2023	46	3	4	1	2	1	1	1	1	1	1	1	10	1	20	1	4	59	161	1	2	1	1	1	22.7615	1	1	1	1	1	0	1	2	2	10	2	2	1	1	2	2	1	2	3	1	3	1	4	1
2023	45	3	2	1	1	2	3	2	3	2						2	2	73	175	2	2	0	3	1	23.8367	3	0	0	0	0	0	1	1	2		2	2	0	0	2	2	1	1	3	1	1	0	1	1
2023	49	3	2	1	2	2	3	2	3	2						5	4	102	189	2	2		1	1	28.5546	1		0	0		0	1	2	2		2	2	0	0	2	2	1	2	3	1	1	0	4	2
2023	39	4	3	1	1	2	3	2	2	1						4	4	84	185	1	2	1	3	1	24.5435	3	1	1	1	1	0	1	1	2		1	2	0	1	1	2	1	1	4	1	2	0	4	1
2023	28	4	1	1	5	2	3	2	3	2						5	1	90	184	1	2	1	3	1	26.5832	3	1	1	1	1	0	1	4	1		1	1	0	0	1	1	1	2	4	1	1	0	1	2
2023	60	4	3	3	5	1	1	1	3	2	1	1	30	1	40	2	3	97	182	1	1	1	3	1	29.2839	3	1	1	2	1	1	2	4	3	30	1	3	1	0	1	2	1	2	4	2	2	1	3	2
2023	47	3	3	2	1	1	3	2	3	2						2	4	103	185	2	2	1	3	1	30.095	3	1	1	1	1	0	1	1	2		1	2	0	0	1	2	1	1	3	1	2	0	4	3
2023	40	3	2	1	1	1	2	1	3	2	1	1	2	2	20	3	3	57	170	1	2	5	1	1	19.7232	1	1	1	1	1	0	1	1	2	2	2	2	1	0	2	2	1	1	3	1	1	1	3	1
2023	41	2	2	2	4	1	2	1	2	1	1	1	7	1	10	4	2	70	173	1	2	3	1	1	23.3887	1	1	1	1	1	0	1	2	2	7	1	2	1	1	1	2	1	2	1	1	1	1	1	1
2023	43	3	2	1	2	1	1	1	1	1	1	1	20	1	20	2	2	95	185	1	2	0	3	1	27.7575	3	0	0	0	0	0	1	2	2	20	1	2	1	1	1	2	1	2	3	1	1	1	1	2
2023	34	3	1	2	1	2	3	2	3	2						1	2	85	167	1	1	2	1	1	30.478	1	1	1		1		1	1	1		1	1	0	0	1	1	1	1	3	1	1	0	1	3
2023	34	4	1	2	1	2	3	2	3	2						5	1	97	187	1	2	1	3	1	27.7389	3	1	1	1	1	0	1	1	1		1	1	0	0	1	1	1	1	4	1	1	0	1	2
2023	30	4	2	1	5	1	1	1	3	2	1	1	20	1	14	1	1	85	172	1	2	1	1	1	28.7317	1	1	1	1	1	0	1	4	1	20	1	1	1	0	1	1	1	2	4	1	1	1	1	2
2023	48	3	3	1	1	1	1	1	3	2	1	1	20	1	26	1	5	89	175	2	5		3	1	29.0612	3		0				1	1	2	20	1	2	1	0	1	2	1	1	3	1	2	1	4	2
2023	53	4	2	2	1	2	3	2	3	2						1	3	102	182	1	2	2	1	1	30.7934	1	1	1	1	1	0	1	1	3		1	3	0	0	1	2	1	1	4	1	1	0	3	3
2023	21	3	1	6	5	2	3	2	3	2						3	1	61	163	1	2	1	3	1	22.9591	3	1	1	1	1	0	4	4	1		1	1	0	0	1	1	1	2	3	3	1	0	1	1
2023	34	2	1	2	6	1	1	1	2	1	1	1	30	1	20	1	3	70	180	1	1	6	3	1	21.6049	3	1	1	2	1	1	1	1	1	30	1	1	1	1	1	1	1	1	1	1	1	1	3	1
2023	48	4	3	2	1	1	1	1	3	2	1	1	20	1	33	1	3	85	175	1	2	1	1	1	27.7551	1	1	1	1	1	0	1	1	2	20	1	2	1	0	1	2	1	1	4	1	2	1	3	2
2023	40	4	2	1	1	1	2	1	2	1	1	2	12	2		3	2	92	186	1	2	1	3	1	26.5927	3	1	1	1	1	0	1	1	2	12	1	2	1	1	1	2	1	1	4	1	1	1	1	2
2023	46	4	2	1	1	1	1	1	2	1	1	1	20	1	25	1	3	89	176	1	1	1	4	1	28.7319		1	1	2	1	1	1	1	2	20	1	2	1	1	1	2	1	1	4	1	1	1	3	2
2023	29	4	4	1	5	1	3	2	3	2						3	2	63	171	1	2	1	3	1	21.5451	3	1	1	1	1	0	1	4	1		2	1	0	0	2	1	1	2	4	1	3	0	1	1
2023	35	4	3	1	2	1	2	1	2	1	1	1	5	1	15	1	3	70	172	1	2	0	2	1	23.6614		0	0	0	0	0	1	2	2	5	2	2	1	1	2	2	1	2	4	1	2	1	3	1
2023	62	3	2	1	2	2	3	2	3	2						5	1	66	176	1	1	3	3	1	21.3068	3	1	1	2	1	1	1	2	3		1	3	0	0	1	2	1	2	3	1	1	0	1	1
2023	22	3	3	1	5	1	3	2	3	2						1	1	105	175	1	1	3	3	1	34.2857	3	1	1		1		1	4	1		1	1	0	0	1	1	1	2	3	1	2	0	1	3
2023	46	3	3	1	5	2	3	2	3	2						3	4	86	182	2	2	1	3	1	25.963	3	1	1	1	1	0	1	4	2		1	2	0	0	1	2	1	2	3	1	2	0	4	2
2023	30	3	4	1	5	1	1	1	2	1	1	1	20	1	10	1	4	70	165	1	1	5	3	1	25.7117	3	1	1	2	1	1	1	4	1	20	1	1	1	1	1	1	1	2	3	1	3	1	4	2
2023	19	3	1	6	5	2	3	2	3	2						5	1	62	169	1	2	0	3	1	21.7079	3	0	0	0	0	0	4	4	1		2	1	0	0	2	1	1	2	3	3	1	0	1	1
2023	40	3	3	2	4	1	3	2	2	1						3	3	72	168	1	2	1	1	1	25.5102	1	1	1	1	1	0	1	2	2		1	2	0	1	1	2	1	2	3	1	2	0	3	2
2023	42	5	4	5	1	3	3	2	3	2						3	5	80	178	1	1	2	3	1	25.2493	3	1	1	2	1	1	3	1	2		2	2	0	0	2	2	1	1		3	3	0	4	2
2023	46	3	3	1	1	1	1	1	3	2	1	1	20	1	28	1	3	88	178	1	1	1	1	1	27.7743	1	1	1		1		1	1	2	20	1	2	1	0	1	2	1	1	3	1	2	1	3	2
2023	36	2	3	2	1	1	2	1	2	1	1	2	50	2	15	3	2	63	172	1	2	1	4	1	21.2953		1	1	1	1	0	1	1	2	50	1	2	1	1	1	2	1	1	1	1	2	1	1	1
2023	27	3	3	1	5	2	3	2	3	2						1	2	128	193	1	2	10	1	1	34.3633	1	1	1	1	1	0	1	4	1		1	1	0	0	1	1	1	2	3	1	2	0	1	3
2023	40	4	2	1	1	1	2	1	3	2	1	1	10	2	5	4	1	120	185	1	2	2	3	1	35.0621	3	1	1	1	1	0	1	1	2	10	1	2	1	0	1	2	1	1	4	1	1	1	1	3
2023	25	3	3	1	5	1	1	1	3	2	1	1	10	1	5	3	3	92	178	1	1	8	3	1	29.0367	3	1	1		1		1	4	1	10	1	1	1	0	1	1	1	2	3	1	2	1	3	2
2023	82	2	3	7	1	1	1	1	3	2	1	1	20	1	60	1	4	64	178	1	3		1	1	20.1995	1		0	0		0	5	1	4	20	1	4	1	0	1	3	0	1	1	4	2	1	4	1
2023	77	3	3	7	3	1	3	2	3	2						5	5	72	180	1	3		1	1	22.2222	1		0	0		0	5	3	4		1	4	0	0	1	3	0	2	3	4	2	0	4	1
2023	32	3	1	1	2	2	3	2	3	2						4	3	90	190	1	3		3	1	24.9307	3		0	0		0	1	2	1		1	1	0	0	1	1	0	2	3	1	1	0	3	1
2023	24	3	3	3	1	1	1	1	3	2	9	1	19	1	7	5	2	98	186	2	2		3	1	28.327	3		0	0		0	2	1	1	19	1	1	1	0	1	1	0	1	3	2	2	1	1	2
2023	40	3	3	1	1	1	3	2	3	2						4	4	140	185	1	3		3	1	40.9058	3		0	0		0	1	1	2		1	2	0	0	1	2	0	1	3	1	2	0	4	3
2023	47	2	2	5	1	1	1	1	3	2	1	1	7	1	10	5	3		172	1	3		1	1		1		0	0		0	3	1	2	7	2	2	1	0	2	2	0	1	1	3	1	1	3
2023	53	2	3	1	2	2	3	2	3	2						5	5	40	147	2	3		3	1	18.5108	3		0	0		0	1	2	3		2	3	0	0	2	2	0	2	1	1	2	0	4	1
2023	59	3	3	7	3	1	1	1	2	1	1	1	15	1	40	4	3	52	158	2	3		1	1	20.83	1		0	0		0	5	3	3	15	2	3	1	1	2	2	0	2	3	4	2	1	3	1
2023	59	3	3	1	1	1	1	1	3	2	1	1	20	1	35	1	3	68	170	2	3		1	1	23.5294	1		0	0		0	1	1	3	20	2	3	1	0	2	2	0	1	3	1	2	1	3	1
2023	80	2	3	7	1	1	1	1	3	2	1	1	20	1	60	1	5	64	163	2	3		1	1	24.0882	1		0	0		0	5	1	4	20	2	4	1	0	2	3	0	1	1	4	2	1	4	1
2023	35	4	2	1	1	2	3	2	3	2						4	3	71	170	1	3		3	1	24.5675	3		0	0		0	1	1	2		2	2	0	0	2	2	0	1	4	1	1	0	3	1
2023	54	3	3	5	1	2	3	2	3	2						4	4	70	167	1	3		1	1	25.0995	1		0	0		0	3	1	3		2	3	0	0	2	2	0	1	3	3	2	0	4	2
2023	37	4	2	1	1	2	3	2	3	2						5	3	67	163	2	3		1	1	25.2174	1		0	0		0	1	1	2		2	2	0	0	2	2	0	1	4	1	1	0	3	2
2023	22	3	3	3	1	1	2	1	3	2	1	1	3	2	2	2	2	68	163	1	3		3	1	25.5937	3		0	0		0	2	1	1	3	2	1	1	0	2	1	0	1	3	2	2	1	1	2
2023	75	2	3	7	3	2	3	2	3	2						5	4	70	165	1	3		1	1	25.7117	1		0	0		0	5	3	4		2	4	0	0	2	3	0	2	1	4	2	0	4	2
2023	74	3	3	7	3	1	3	2	3	2						5	4	70	165	3	3		1	1	25.7117	1		0	0		0	5	3	4		2	4	0	0	2	3	0	2	3	4	2	0	4	2
2023	56	3	3	1	1	2	3	2	3	2						5	3	67	159	1	3		3	1	26.5021	3		0	0		0	1	1	3		2	3	0	0	2	2	0	1	3	1	2	0	3	2
2023	74	2	3	7	3	2	3	2	3	2						5	5	73	165	1	3		1	1	26.8136	1		0	0		0	5	3	4		2	4	0	0	2	3	0	2	1	4	2	0	4	2
2023	26	3	2	1	1	1	1	1	3	2	1	1	20	1	5	5	3	78	170	1	3		3	1	26.9896	3		0	0		0	1	1	1	20	2	1	1	0	2	1	0	1	3	1	1	1	3	2
2023	72	2	3	7	1	2	3	2	3	2						4	5	65	155	1	3		1	1	27.0552	1		0	0		0	5	1	4		2	4	0	0	2	3	0	1	1	4	2	0	4	2
2023	63	3	2	1	1	1	1	1	3	2	1	1	20	1	42	1	4	83	175	2	3		1	1	27.102	1		0	0		0	1	1	3	20	2	3	1	0	2	2	0	1	3	1	1	1	4	2
2023	28	2	3	1	1	1	1	1	3	2	1	1	5	1	10	4	3	75	165	1	3		2	1	27.5482			0	0		0	1	1	1	5	2	1	1	0	2	1	0	1	1	1	2	1	3	2
2023	39	4	3	1	1	2	3	2	3	2						4	3	80	170	2	3		3	1	27.6817	3		0	0		0	1	1	2		2	2	0	0	2	2	0	1	4	1	2	0	3	2
2023	51	4	2	1	6	2	3	2	3	2						5	3	84	172	1	3		3	1	28.3937	3		0	0		0	1	1	3		2	3	0	0	2	2	0	1	4	1	1	0	3	2
2023	52	3	4	3	1	2	3	2	3	2						4	5	85	172	2	3		3	1	28.7317	3		0	0		0	2	1	3		2	3	0	0	2	2	0	1	3	2	3	0	4	2
2023	29	3	3	1	1	2	3	2	3	2						4	1	96	177	1	3		1	1	30.6425	1		0	0		0	1	1	1		2	1	0	0	2	1	0	1	3	1	2	0	1	3
2023	62	3	2	1	2	2	3	2	3	2						1	4	86	166	1	3		1	1	31.2092	1		0	0		0	1	2	3		2	3	0	0	2	2	0	2	3	1	1	0	4	3
2023	69	3	3	7	1	2	3	2	3	2						5	5	80	160	2	3		3	1	31.25	3		0	0		0	5	1	4		2	4	0	0	2	3	0	1	3	4	2	0	4	3
2023	52	3	3	1	1	2	3	2	3	2						4	4	82	161	1	3		1	1	31.6346	1		0	0		0	1	1	3		2	3	0	0	2	2	0	1	3	1	2	0	4	3
2023	46	3	2	1	1	1	1	1	3	2	1	1	10	1	30	1	4	92	170	2	3		3	1	31.8339	3		0	0		0	1	1	2	10	2	2	1	0	2	2	0	1	3	1	1	1	4	3
2023	77	3	4	7	3	1	3	2	3	2						5	5	102	172	2	3		1	1	34.4781	1		0	0		0	5	3	4		2	4	0	0	2	3	0	2	3	4	3	0	4	3
2023	46	3	3	2	5	2	3	2	3	2						5	4	120	161	2	3		3	1	46.2945	3		0	0		0	1	4	2		2	2	0	0	2	2	0	2	3	1	2	0	4	3
2023	43	2	4	4	1	1	1	1	2	1	9	1	15	1	4	1	4	69	165	1	2		3	1	25.3444	3		0	0		0	2	1	2	15	2	2	1	1	2	2	0	1	1	2	3	1	4	2
2023	30	3	3	1	1	2	3	2	3	2						5	1	78	170	2	1	0	3	1	26.9896	3	0	0		0		1	1	1		2	1	0	0	2	1	0	1	3	1	2	0	1	2
2023	58	3	2	1	1	2	3	2	3	2						4	3	58	173	1	2	0	3	1	19.3792	3	0	0	0	0	0	1	1	3		1	3	0	0	1	2	0	1	3	1	1	0	3	1
2023	49	3	2	1	1	1	3	2	3	2						4	3	91	185	2	2	0	1	1	26.5888	1	0	0	0	0	0	1	1	2		1	2	0	0	1	2	0	1	3	1	1	0	3	2
2023	69	3	3	7	1	2	3	2	3	2						5	3	92	185	1	2	0	3	1	26.8809	3	0	0	0	0	0	5	1	4		1	4	0	0	1	3	0	1	3	4	2	0	3	2
2023	61	4	3	1	6	2	3	2	3	2						4	4	84	175	1	2	0	1	1	27.4286	1	0	0	0	0	0	1	1	3		1	3	0	0	1	2	0	1	4	1	2	0	4	2
2023	64	3	2	7	1	1	3	2	3	2						3	3	85	175	1	1	0	3	1	27.7551	3	0	0		0		5	1	3		1	3	0	0	1	2	0	1	3	4	1	0	3	2
2023	62	3	3	7	1	1	1	1	3	2	1	1	20	1	40	1	3	92	182	1	1	0	3	1	27.7744	3	0	0		0		5	1	3	20	1	3	1	0	1	2	0	1	3	4	2	1	3	2
2023	73	3	3	7	1	1	3	2	3	2						5	4	90	175	1	2	0	1	1	29.3878	1	0	0	0	0	0	5	1	4		1	4	0	0	1	3	0	1	3	4	2	0	4	2
2023	41	3	2	1	1	1	1	1	1	1	1	1	40	1	22	4	3	100	182	1	1	0	1	1	30.1896	1	0	0		0		1	1	2	40	1	2	1	1	1	2	0	1	3	1	1	1	3	3
2023	35	3	3	1	1	1	1	1	3	2	1	1	2	1	12	5	3	125	197	1	1	0	1	1	32.209	1	0	0		0		1	1	2	2	1	2	1	0	1	2	0	1	3	1	2	1	3	3
2023	49	3	3	1	5	1	2	1	3	2	1	1	2	1	20	4	4	120	180	1	2	0	1	1	37.037	1	0	0	0	0	0	1	4	2	2	1	2	1	0	1	2	0	2	3	1	2	1	4	3
2023	59	4	3	7	1	1	1	1	3	2	1	1	10	1	20	1	5	52	159	1	1	0	1	1	20.5688	1	0	0	1	0	1	5	1	3	10	2	3	1	0	2	2	0	1	4	4	2	1	4	1
2023	48	3	2	1	1	1	3	2	3	2						4	3	61	168	2	1	0	3	1	21.6128	3	0	0		0		1	1	2		2	2	0	0	2	2	0	1	3	1	1	0	3	1
2023	70	3	2	7	3	2	3	2	3	2						5	3	55	158	1	2	0	1	1	22.0317	1	0	0	0	0	0	5	3	4		2	4	0	0	2	3	0	2	3	4	1	0	3	1
2023	42	3	2	2	1	1	1	1	3	2	1	1	10	1	20	4	3	70	175	2	1	0	1	1	22.8571	1	0	0	1	0	1	1	1	2	10	2	2	1	0	2	2	0	1	3	1	1	1	3	1
2023	67	3	3	7	4	1	1	1	3	2	1	1	15	1	45	1	4	65	167	1	2	0	1	1	23.3067	1	0	0	0	0	0	5	2	4	15	2	4	1	0	2	3	0	2	3	4	2	1	4	1
2023	25	3	2	1	1	1	3	2	1	1						5	3	69	162	2	2		3	1	26.2917	3		0	0		0	1	1	1		2	1	0	1	2	1	0	1	3	1	1	0	3	2
2023	66	3	2	7	1	2	3	2	3	2						4	4	98	167	1	2	0	1	1	35.1393	1	0	0	0	0	0	5	1	4		2	4	0	0	2	3	0	1	3	4	1	0	4	3
2023	22	2	4	3	2	1	1	1	1	1	10	1	10	1	6	1	3	61	165	2	1		3	1	22.4059	3		0				2	2	1	10	2	1	1	1	2	1	0	2	1	2	3	1	3	1
2023	22	3	3	1	5	1	1	1	3	2	1	1	10	1	1	4	3	70	183	1	2	0	3	1	20.9024	3	0	0	0	0	0	1	4	1	10	1	1	1	0	1	1	0	2	3	1	2	1	3	1
2023	31	3	3	1	5	1	1	1	3	2	1	1	15	1	10	1	3	74	167	2	1	0	1	1	26.5338	1	0	0		0		1	4	1	15	2	1	1	0	2	1	0	2	3	1	2	1	3	2
2023	27	4	2	1	5	2	3	2	3	2						4	3	68	176	1	1	0	3	1	21.9525	3	0	0		0		1	4	1		1	1	0	0	1	1	0	2	4	1	1	0	3	1
2023	42	3	3	1	1	1	1	1	3	2	1	1	20	1	20	2	4	80	181	1	1		1	1	24.4193	1		0				1	1	2	20	1	2	1	0	1	2	0	1	3	1	2	1	4	1
2023	61	3	2	7	1	1	1	1	3	2	1	1	15	1	40	1	4	72	170	1	1	0	1	1	24.9135	1	0	0	1	0	1	5	1	3	15	1	3	1	0	1	2	0	1	3	4	1	1	4	1
2023	65	2	3	7	1	1	3	2	3	2						4	4	80	175	1	1	0	1	1	26.1224	1	0	0		0		5	1	4		1	4	0	0	1	3	0	1	1	4	2	0	4	2
2023	38	3	2	4	6	1	1	1	2	1	1	1	20	1	18	3	3	86	179	1	2	0	3	1	26.8406	3	0	0	0	0	0	2	1	2	20	1	2	1	1	1	2	0	1	3	2	1	1	3	2
2023	54	3	3	1	1	2	3	2	3	2						4	4	88	180	1	2	0	1	1	27.1605	1	0	0	0	0	0	1	1	3		1	3	0	0	1	2	0	1	3	1	2	0	4	2
2023	52	4	2	1	6	1	3	2	1	1						3	3	94	185	1	1	0	1	1	27.4653	1	0	0	1	0	1	1	1	3		1	3	0	1	1	2	0	1	4	1	1	0	3	2
2023	35	3	3	1	4	1	1	1	3	2	1	1	30	1	20	1	4	76	160	1	1	0	3	1	29.6875	3	0	0		0		1	2	2	30	1	2	1	0	1	2	0	2	3	1	2	1	4	2
2023	59	3	3	1	1	1	1	1	3	2	1	1	20	1	40	3	5	86	170	2	2	0	1	1	29.7578	1	0	0	0	0	0	1	1	3	20	1	3	1	0	1	2	0	1	3	1	2	1	4	2
2023	29	2	3	3	6	1	1	1	3	2	1	1	20	1	12	4	3	105	186	1	1	0	1	1	30.3503	1	0	0		0		2	1	1	20	1	1	1	0	1	1	0	1	1	2	2	1	3	3
2023	83	2	3	7	1	1	3	2	3	2						5	4	90	156	1	2		4	1	36.9822			0	0		0	5	1	4		1	4	0	0	1	3	0	1	1	4	2	0	4	3
2023	39	3	2	2	1	1	1	1	3	2	1	1	20	1	20	3	3	130	180	1	1	0	1	1	40.1235	1	0	0	1	0	1	1	1	2	20	1	2	1	0	1	2	0	1	3	1	1	1	3	3
2023	64	3	3	7	1	1	1	1	3	2	1	1	10	1	50	1	5		169	2	1	0	1	1		1	0	0		0		5	1	3	10	2	3	1	0	2	2	0	1	3	4	2	1	4
2023	21	3	3	6	5	2	3	2	3	2						3	3	61	168	1	1	0	3	1	21.6128	3	0	0		0		4	4	1		2	1	0	0	2	1	0	2	3	3	2	0	3	1
2023	21	3	4	3	2	1	1	1	1	1	1	1	15	1	6	1	4	61	165	2	1	0	3	1	22.4059	3	0	0		0		2	2	1	15	2	1	1	1	2	1	0	2	3	2	3	1	4	1
2023	32	4	2	1	5	2	3	2	3	2						3	1	76	178	2	2	0	3	1	23.9869	3	0	0	0	0	0	1	4	1		2	1	0	0	2	1	0	2	4	1	1	0	1	1
2023	58	2	3	1	1	2	3	2	3	2						5	3	63	160	2	2	0	2	1	24.6094		0	0	0	0	0	1	1	3		2	3	0	0	2	2	0	1	1	1	2	0	3	1
2023	45	3	4	1	5	2	3	2	3	2						3	4	76	179	2	1	0	3	1	23.7196	3	0	0		0		1	4	2		1	2	0	0	1	2	0	2	3	1	3	0	4	1
2023	29	4	1	2	5	2	3	2	3	2						3	2	93	181	1	2	0	1	1	28.3874	1	0	0	0	0	0	1	4	1		1	1	0	0	1	1	0	2	4	1	1	0	1	2
2023	70	3	2	7	1	1	3	2	3	2						1	4	112	186	1	1	0	1	1	32.3737	1	0	0	1	0	1	5	1	4		1	4	0	0	1	3	0	1	3	4	1	0	4	3
2023	57	3	3	1	1	1	1	1	3	2	1	1	15	1	42	1	4	101	192	2	2		3	1	27.398	3		0	0		0	1	1	3	15	1	3	1	0	1	2	0	1	3	1	2	1	4	2
2023	60	3	4	1	1	1	2	1	3	2	1	1	2	2	5	4	4	85	187	1	1	1	3	1	24.3072	3	1	1		1		1	1	3	2	1	3	1	0	1	2	0	1	3	1	3	1	4	1
2023	30	3	3	1	1	1	1	1	3	2	1	1	30	1	4	1	1	72	170	1	1	2	1	1	24.9135	1	1	1	2	1	1	1	1	1	30	1	1	1	0	1	1	0	1	3	1	2	1	1	1
2023	18	3	2	4	5	2	3	2	3	2						3	2	72	182	1	1	1	3	1	21.7365	3	1	1		1		2	4	1		1	1	0	0	1	1	0	2	3	2	1	0	1	1
2023	28	3	3	1	1	1	1	1	3	2	1	1	8	1	13	3	3	81	175	1	2	1	3	1	26.449	3	1	1	1	1	0	1	1	1	8	1	1	1	0	1	1	0	1	3	1	2	1	3	2
2023	61	4	3	4	1	1	1	1	3	2	1	1	15	1	45	1	4	95	186	2	2	1	1	1	27.4598	1	1	1	1	1	0	2	1	3	15	1	3	1	0	1	2	0	1	4	2	2	1	4	2
2023	31	3	3	1	1	2	3	2	3	2						4	3	85	174	1	1	1	3	1	28.075	3	1	1	2	1	1	1	1	1		1	1	0	0	1	1	0	1	3	1	2	0	3	2
2023	30	3	3	2	5	1	1	1	3	2	1	1	10	1	15	3	3	118	180	1	1	1	3	1	36.4198	3	1	1		1		1	4	1	10	1	1	1	0	1	1	0	2	3	1	2	1	3	3
2023	39	4	2	2	1	1	1	1	3	2	1	1	15	1	15	1	3	85	183	1	2	1	3	1	25.3815	3	1	1	1	1	0	1	1	2	15	1	2	1	0	1	2	0	1	4	1	1	1	3	2
2023	65	4	2	7	1	1	1	1	3	2	1	1	30	1	45	1	4	102	175	1	1	2	1	1	33.3061	1	1	1	2	1	1	5	1	4	30	1	4	1	0	1	3	0	1	4	4	1	1	4	3
2023	35	3	3	1	1	1	1	1	3	2	1	1	20	1	15	4	3	72	187	2	2	3	1	1	20.5897	1	1	1	1	1	0	1	1	2	20	1	2	1	0	1	2	0	1	3	1	2	1	3	1
2023	34	4	1	1	1	2	3	2	3	2						5	2	88	175	1	1	1	1	1	28.7347	1	1	1		1		1	1	1		1	1	0	0	1	1	0	1	4	1	1	0	1	2
2023	35	3	3	1	1	2	3	2	3	2						4	3	121	198	1	2	1	3	1	30.8642	3	1	1	1	1	0	1	1	2		1	2	0	0	1	2	0	1	3	1	2	0	3	3
2023	48	3	3	3	1	1	1	1	3	2	9	1	20	1	30	3	4		164	2	2	3	1	1		1	1	1	1	1	0	2	1	2	20	2	2	1	0	2	2	0	1	3	2	2	1	4
2023	58	3	3	1	1	2	3	2	3	2						3	3	75	163	1	2	1	3	1	28.2284	3	1	1	1	1	0	1	1	3		1	3	0	0	1	2	0	1	3	1	2	0	3	2
2023	29	4	2	1	6	1	3	2	3	2						1	3	95	192	1	2	1	3	1	25.7704	3	1	1	1	1	0	1	1	1		1	1	0	0	1	1	0	1	4	1	1	0	3	2
2023	39	4	1	2	1	2	3	2	3	2						4	2	90	186	1	2	0	3	1	26.0146	3	0	0	0	0	0	1	1	2		1	2	0	0	1	2	1	1	4	1	1	0	1	2
2023	19	3	1	1	5	2	3	2	2	1						4	2	97	197	1	3		3	1	24.9942	3		0	0		0	1	4	1		1	1	0	1	1	1	0	2	3	1	1	0	1	1
2023	67	2	3	7	1	1	3	2	3	2						5	3	96	175	1	2		1	1	31.3469	1		0	0		0	5	1	4		1	4	0	0	1	3	0	1	1	4	2	0	3	3
2023	49	4	2	1	1	2	3	2	3	2						5	3	61	166	1	3		3	1	22.1367	3		0	0		0	1	1	2		2	2	0	0	2	2	0	1	4	1	1	0	3	1
2023	82	2	3	7	1	1	3	2	3	2						5	3	65	168	2	3		1	1	23.03	1		0	0		0	5	1	4		2	4	0	0	2	3	0	1	1	4	2	0	3	1
2023	64	3	3	1	1	1	1	1	3	2	1	1	15	1	40	1	3	65	166	1	3		3	1	23.5883	3		0	0		0	1	1	3	15	2	3	1	0	2	2	0	1	3	1	2	1	3	1
2023	65	3	3	7	1	1	1	1	3	2	1	1	12	1	40	5	4	73	165	1	3		1	1	26.8136	1		0	0		0	5	1	4	12	2	4	1	0	2	3	0	1	3	4	2	1	4	2
2023	82	2	3	7	3	1	3	2	3	2						5	4	66	154	1	3		1	1	27.8293	1		0	0		0	5	3	4		2	4	0	0	2	3	0	2	1	4	2	0	4	2
2023	42	3	3	1	2	1	1	1	3	2	1	1	15	1	20	1	3	72	159	1	2		3	1	28.4799	3		0	0		0	1	2	2	15	2	2	1	0	2	2	0	2	3	1	2	1	3	2
2023	68	3	2	7	1	1	1	1	3	2	1	1	20	1	50	1	3	95	184	1	1		3	1	28.06	3		0	1		1	5	1	4	20	1	4	1	0	1	3	0	1	3	4	1	1	3	2
2023	77	2	3	7	1	1	3	2	3	2						5	3	67	165	1	2	0	1	1	24.6097	1	0	0	0	0	0	5	1	4		1	4	0	0	1	3	0	1	1	4	2	0	3	1
2023	50	3	3	1	1	2	3	2	3	2						3	4	100	172	1	2	0	1	1	33.8021	1	0	0	0	0	0	1	1	3		1	3	0	0	1	2	0	1	3	1	2	0	4	3
2023	19	3	2	6	5	2	3	2	3	2						3	1	52	165	1	2	0	3	1	19.1001	3	0	0	0	0	0	4	4	1		2	1	0	0	2	1	0	2	3	3	1	0	1	1
2023	20	3	2	1	5	1	1	1	2	1	1	1	12	1	1	1	2	52	165	1	2	2	3	1	19.1001	3	1	1	1	1	0	1	4	1	12	2	1	1	1	2	1	0	2	3	1	1	1	1	1
2023	19	3	3	6	5	2	3	2	3	2						3	1	60	168	1	2	0	3	1	21.2585	3	0	0	0	0	0	4	4	1		2	1	0	0	2	1	0	2	3	3	2	0	1	1
2023	47	4	3	1	1	1	3	2	3	2						3	4	68	159	1	2	0	1	1	26.8977	1	0	0	0	0	0	1	1	2		2	2	0	0	2	2	0	1	4	1	2	0	4	2
2023	22	3	2	6	5	1	2	1	3	2	1	2	3	2	5	3	1	59	164	1	2	0	3	1	21.9363	3	0	0	0	0	0	4	4	1	3	2	1	1	0	2	1	0	2	3	3	1	1	1	1
2023	45	4	3	1	1	2	3	2	3	2						1	3	86	165	1	2	1	1	1	31.5886	1	1	1	1	1	0	1	1	2		2	2	0	0	2	2	0	1	4	1	2	0	3	3
2023	85	3	3	7	1	2	3	2	3	2						5	4	65	175	1	3		1	1	21.2245	1		0	0		0	5	1	4		1	4	0	0	1	3	0	1	3	4	2	0	4	1
2023	21	3	2	1	5	2	3	2	3	2						3	1	85	183	1	3		3	1	25.3815	3		0	0		0	1	4	1		1	1	0	0	1	1	0	2	3	1	1	0	1	2
2023	29	3	2	1	1	2	3	2	3	2						5	2	58	160	1	3		3	1	22.6562	3		0	0		0	1	1	1		2	1	0	0	2	1	0	1	3	1	1	0	1	1
2023	46	4	2	1	1	2	3	2	3	2						5	2	70	168	1	3		3	1	24.8016	3		0	0		0	1	1	2		2	2	0	0	2	2	0	1	4	1	1	0	1	1
2023	59	2	3	1	3	2	3	2	3	2						4	5	70	168	1	3		1	1	24.8016	1		0	0		0	1	3	3		2	3	0	0	2	2	0	2	1	1	2	0	4	1
2023	74	2	2	7	3	2	3	2	3	2						1	4	65	160	1	3		3	1	25.3906	3		0	0		0	5	3	4		2	4	0	0	2	3	0	2	1	4	1	0	4	2
2023	37	2	3	1	6	2	3	2	3	2						5	2	80	175	1	3		3	1	26.1224	3		0	0		0	1	1	2		2	2	0	0	2	2	0	1	1	1	2	0	1	2
2023	76	3	3	7	3	2	3	2	3	2						4	4	62	150	1	3		1	1	27.5556	1		0	0		0	5	3	4		2	4	0	0	2	3	0	2	3	4	2	0	4	2
2023	44	4	1	1	1	2	3	2	3	2						2	4	79	167	2	3		1	1	28.3266	1		0	0		0	1	1	2		2	2	0	0	2	2	0	1	4	1	1	0	4	2
2023	32	4	3	1	1	2	3	2	3	2						3	3	100	165	3	3		3	1	36.7309	3		0	0		0	1	1	1		2	1	0	0	2	1	0	1	4	1	2	0	3	3
2023	53	3	2	1	1	1	1	1	3	2	1	1	20	1	20	1	3	100	165	3	3		3	1	36.7309	3		0	0		0	1	1	3	20	2	3	1	0	2	2	0	1	3	1	1	1	3	3
2023	35	2	3	1	1	1	1	1	3	2	1	1	20	1	2	1	3	80	175	1	1		3	1	26.1224	3		0				1	1	2	20	1	2	1	0	1	2	0	1	1	1	2	1	3	2
2023	59	3	3	1	1	2	3	2	3	2						4	3	72	163	1	1	0	3	1	27.0993	3	0	0		0		1	1	3		2	3	0	0	2	2	0	1	3	1	2	0	3	2
2023	65	3	3	7	1	2	3	2	3	2						4	5	93	167	1	1	0	1	1	33.3465	1	0	0	1	0	1	5	1	4		2	4	0	0	2	3	0	1	3	4	2	0	4	3
2023	54	3	3	1	1	2	3	2	3	2						2	3	70	170	1	1	0	1	1	24.2215	1	0	0		0		1	1	3		1	3	0	0	1	2	0	1	3	1	2	0	3	1
2023	56	3	2	1	1	1	1	1	3	2	1	1	20	1	30	1	3	75	172	2	1		1	1	25.3515	1		0				1	1	3	20	1	3	1	0	1	2	0	1	3	1	1	1	3	2
2023	42	4	2	1	5	2	3	2	3	2						4	3	92	188	1	1	0	4	1	26.0299		0	0		0		1	4	2		1	2	0	0	1	2	0	2	4	1	1	0	3	2
2023	50	4	3	1	1	2	3	2	3	2						4	4	70	170	1	1	0	3	1	24.2215	3	0	0		0		1	1	3		2	3	0	0	2	2	0	1	4	1	2	0	4	1
2023	56	3	3	5	1	2	3	2	3	2						5	4	82	162	1	1	0	1	1	31.2452	1	0	0		0		3	1	3		2	3	0	0	2	2	0	1	3	3	2	0	4	3
2023	61	3	3	7	1	2	3	2	3	2						2	4	100	182	1	1	0	3	1	30.1896	3	0	0	1	0	1	5	1	3		1	3	0	0	1	2	0	1	3	4	2	0	4	3
2023	66	2	3	7	1	2	3	2	3	2						5	4	77	180	1	1	0	3	1	23.7654	3	0	0	1	0	1	5	1	4		1	4	0	0	1	3	0	1	1	4	2	0	4	1
2023	37	3	3	1	1	1	3	2	3	2						1	3	85	183	1	1	1	3	1	25.3815	3	1	1		1		1	1	2		1	2	0	0	1	2	0	1	3	1	2	0	3	2
2023	76	2	3	7	3	1	3	2	3	2						2	4	94	176	1	1	0	1	1	30.3461	1	0	0	1	0	1	5	3	4		1	4	0	0	1	3	0	2	1	4	2	0	4	3
2023	37	3	2	1	1	3	3	2	3	2						4	3	90	183	2	1	0	1	1	26.8745	1	0	0		0		1	1	2		1	2	0	0	1	2	0	1	3	1	1	0	3	2
2023	35	3	3	1	1	1	1	1	3	2	1	1	10	1	10	5	3	74	178	1	1	2	3	1	23.3556	3	1	1	2	1	1	1	1	2	10	1	2	1	0	1	2	0	1	3	1	2	1	3	1
2023	24	3	2	1	5	1	2	1	3	2	1	1	2	2	5	3	1	90	188	1	1	2	3	1	25.464	3	1	1		1		1	4	1	2	1	1	1	0	1	1	0	2	3	1	1	1	1	2
2023	55	3	3	1	1	2	3	2	3	2						4	4	85	180	1	1	1	3	1	26.2346	3	1	1	2	1	1	1	1	3		1	3	0	0	1	2	0	1	3	1	2	0	4	2
2023	36	3	3	1	1	1	1	1	3	2	1	1	10	1	18	3	4	77	173	1	1	0	1	1	25.7276	1	0	0	1	0	1	1	1	2	10	1	2	1	0	1	2	0	1	3	1	2	1	4	2
2023	27	5	2	1	5	2	3	2	3	2						3	1	82	175	1	2	2	3	1	26.7755	3	1	1	1	1	0	1	4	1		1	1	0	0	1	1	0	2		1	1	0	1	2
2023	42	3	3	4	5	1	1	1	3	2	1	1	15	1	20	1	3			1	5		1	1		1		0				2	4	2	15	1	2	1	0	1	2	1	2	3	2	2	1	3
2023	33	4	2	1	1	1	3	2	3	2						5	4	60	167	1	2		3	1	21.5139	3		0	0		0	1	1	1		2	1	0	0	2	1	1	1	4	1	1	0	4	1
2023	32	4	3	1	5	2	3	2	3	2						1	2	79	175	2	1		3	1	25.7959	3		0				1	4	1		2	1	0	0	2	1	1	2	4	1	2	0	1	2
2023	41	3	3	2	1	1	1	1	3	2	1	1	30	1	25	1	4	90	180	2	1		1	1	27.7778	1		0				1	1	2	30	1	2	1	0	1	2	1	1	3	1	2	1	4	2
2023	38	3	2	1	2	1	1	1	1	1	1	1	20	1	20	1	3	80	179	2	3		3	1	24.968	3		0	0		0	1	2	2	20	2	2	1	1	2	2	0	2	3	1	1	1	3	1
2023	75	1	3	7	1	1	3	2	3	2						5	5	78	181	1	3		1	1	23.8088	1		0	0		0	5	1	4		1	4	0	0	1	3	1	1	1	4	2	0	4	1
2023	84	1	5	5	3	2	3	2	3	2						5	5	52	168	2	3		1	1	18.424	1		0	0		0	3	3	4		2	4	0	0	2	3	1	2	1	3	3	0	4	0
2023	57	3	2	1	1	2	3	2	3	2						5	3	80	173	1	3		3	1	26.7299	3		0	0		0	1	1	3		2	3	0	0	2	2	1	1	3	1	1	0	3	2
2023	48	3	2	1	1	1	1	1	2	1	1	1	30	1	25	2	3	70	160	1	3		1	1	27.3437	1		0	0		0	1	1	2	30	2	2	1	1	2	2	1	1	3	1	1	1	3	2
2023	73	1	3	7	1	2	3	2	3	2						5	4	84	174	1	3		1	1	27.7447	1		0	0		0	5	1	4		2	4	0	0	2	3	1	1	1	4	2	0	4	2
2023	53	3	3	1	2	1	3	2	3	2						5	4	72	160	1	3		1	1	28.125	1		0	0		0	1	2	3		2	3	0	0	2	2	1	2	3	1	2	0	4	2
2023	62	3	2	1	1	1	1	1	3	2	1	1	20	1	20	5	5	72	159	1	4		4	1	28.4799			0				1	1	3	20	2	3	1	0	2	2	1	1	3	1	1	1	4	2
2023	29	3	3	5	1	2	3	2	3	2						5	3	84	165	2	3		3	1	30.854	3		0	0		0	3	1	1		2	1	0	0	2	1	1	1	3	3	2	0	3	3
2023	65	3	3	7	1	2	3	2	3	2						5	4	103	174	1	1		1	1	34.0203	1		0	1		1	5	1	4		1	4	0	0	1	3	1	1	3	4	2	0	4	3
2023	34	3	3	1	6	1	1	1	3	2	1	1	25	1	10	1	3	51	167	1	1		3	1	18.2868	3		0				1	1	1	25	2	1	1	0	2	1	1	1	3	1	2	1	3	0
2023	67	3	4	7	1	1	3	2	3	2						5	5	70	175	2	1	6	1	1	22.8571	1	1	1	2	1	1	5	1	4		1	4	0	0	1	3	1	1	3	4	3	0	4	1
2023	20	3	2	1	5	1	1	1	3	2	1	1	35	1	4	3	2	75	185	1	1		3	1	21.9138	3		0	1		1	1	4	1	35	1	1	1	0	1	1	1	2	3	1	1	1	1	1
2023	25	4	3	1	5	2	3	2	3	2						3	2	85	189	1	1		3	1	23.7955	3		0				1	4	1		1	1	0	0	1	1	1	2	4	1	2	0	1	1
2023	45	4	2	1	1	2	3	2	3	2						4	3	95	185	1	1		4	1	27.7575			0				1	1	2		1	2	0	0	1	2	1	1	4	1	1	0	3	2
2023	40	4	2	1	2	2	3	2	3	2						4	2	62	172	1	2		3	1	20.9573	3		0	0		0	1	2	2		2	2	0	0	2	2	1	2	4	1	1	0	1	1
2023	38	3	3	1	6	1	1	1	3	2	1	1	30	1	18	2	3	102	206	1	1	1	3	1	24.0362	3	1	1	2	1	1	1	1	2	30	1	2	1	0	1	2	1	1	3	1	2	1	3	1
2023	55	3	3	1	1	1	1	1	3	2	1	1	25	1	35	1	3	90	185	1	1		3	1	26.2966	3		0	1		1	1	1	3	25	1	3	1	0	1	2	1	1	3	1	2	1	3	2
2023	62	3	3	3	1	1	1	1	3	2	1	1	20	1	44	1	4	82	174	1	3		1	1	27.0842	1		0	0		0	2	1	3	20	1	3	1	0	1	2	0	1	3	2	2	1	4	2
2023	73	3	3	7	3	2	3	2	3	2						5	3	50	164	1	3		1	1	18.5901	1		0	0		0	5	3	4		2	4	0	0	2	3	0	2	3	4	2	0	3	1
2023	23	3	3	1	5	2	3	2	3	2						2	2	65	172	1	3		3	1	21.9713	3		0	0		0	1	4	1		2	1	0	0	2	1	0	2	3	1	2	0	1	1
2023	73	2	3	7	2	2	3	2	3	2						5	5	72	170	2	3		1	1	24.9135	1		0	0		0	5	2	4		2	4	0	0	2	3	0	2	1	4	2	0	4	1
2023	61	3	3	1	1	1	3	2	3	2						1	5	80	169	1	3		3	1	28.0102	3		0	0		0	1	1	3		2	3	0	0	2	2	0	1	3	1	2	0	4	2
2023	32	3	2	1	5	2	3	2	3	2						2	2	62	182	1	2	0	3	1	18.7175	3	0	0	0	0	0	1	4	1		1	1	0	0	1	1	0	2	3	1	1	0	1	1
2023	64	3	3	7	1	1	3	2	3	2						3	3	96	185	1	2	0	1	1	28.0497	1	0	0	0	0	0	5	1	3		1	3	0	0	1	2	0	1	3	4	2	0	3	2
2023	55	3	3	5	1	2	3	2	3	2						5	3	77	166	1	2	0	3	1	27.9431	3	0	0	0	0	0	3	1	3		2	3	0	0	2	2	0	1	3	3	2	0	3	2
2023	49	2	4	4	1	2	3	2	3	2						5	4	112	178	2	1	0	1	1	35.3491	1	0	0		0		2	1	2		1	2	0	0	1	2	0	1	1	2	3	0	4	3
2023	21	3	1	6	5	2	3	2	3	2						3	1	72	180	1	3		3	1	22.2222	3		0	0		0	4	4	1		1	1	0	0	1	1	1	2	3	3	1	0	1	1
2023	49	3	3	7	1	1	3	2	3	2						5	4	75	172	1	3		3	1	25.3515	3		0	0		0	5	1	2		1	2	0	0	1	2	1	1	3	4	2	0	4	2
2023	52	3	3	1	1	1	3	2	3	2						3	2	85	178	1	3		3	1	26.8274	3		0	0		0	1	1	3		1	3	0	0	1	2	1	1	3	1	2	0	1	2
2023	72	2	2	7	3	2	3	2	3	2						4	5	85	178	1	3		1	1	26.8274	1		0	0		0	5	3	4		1	4	0	0	1	3	1	2	1	4	1	0	4	2
2023	48	3	3	1	2	1	3	2	3	2						3	3	97	180	1	3		1	1	29.9383	1		0	0		0	1	2	2		1	2	0	0	1	2	1	2	3	1	2	0	3	2
2023	44	3	3	1	2	2	3	2	3	2						1	2	110	189	1	3		3	1	30.7942	3		0	0		0	1	2	2		1	2	0	0	1	2	1	2	3	1	2	0	1	3
2023	65	2	3	7	1	2	3	2	3	2						5	4	95	171	1	3		1	1	32.4886	1		0	0		0	5	1	4		1	4	0	0	1	3	1	1	1	4	2	0	4	3
2023	19	3	2	6	5	2	3	2	3	2						5	1	49	164	1	3		3	1	18.2183	3		0	0		0	4	4	1		2	1	0	0	2	1	1	2	3	3	1	0	1	0
2023	46	3	3	1	1	2	3	2	3	2						5	1	54	162	1	3		3	1	20.5761	3		0	0		0	1	1	2		2	2	0	0	2	2	1	1	3	1	2	0	1	1
2023	40	3	3	1	1	2	3	2	3	2						3	5	53	158	1	3		3	1	21.2306	3		0	0		0	1	1	2		2	2	0	0	2	2	1	1	3	1	2	0	4	1
2023	57	4	2	1	1	2	3	2	3	2						4	4	54	159	1	3		1	1	21.3599	1		0	0		0	1	1	3		2	3	0	0	2	2	1	1	4	1	1	0	4	1
2023	63	4	3	7	3	2	3	2	3	2						5	4	63	168	1	3		1	1	22.3214	1		0	0		0	5	3	3		2	3	0	0	2	2	1	2	4	4	2	0	4	1
2023	67	4	2	7	1	2	3	2	3	2						5	4	63	165	1	3		1	1	23.1405	1		0	0		0	5	1	4		2	4	0	0	2	3	1	1	4	4	1	0	4	1
2023	68	3	3	7	1	2	3	2	3	2						1	5	68	170	1	3		1	1	23.5294	1		0	0		0	5	1	4		2	4	0	0	2	3	1	1	3	4	2	0	4	1
2023	59	3	3	1	1	2	3	2	3	2						5	4	66	165	1	3		3	1	24.2424	3		0	0		0	1	1	3		2	3	0	0	2	2	1	1	3	1	2	0	4	1
2023	35	2	3	3	1	2	3	2	3	2						2	1	80	165	1	3		3	1	29.3848	3		0	0		0	2	1	2		2	2	0	0	2	2	1	1	1	2	2	0	1	2
2023	72	2	3	7	1	2	3	2	3	2						5	4	71	155	1	3		1	1	29.5525	1		0	0		0	5	1	4		2	4	0	0	2	3	1	1	1	4	2	0	4	2
2023	32	3	3	1	1	1	1	1	3	2	1	1	15	1	10	5	3	77	157	1	3		1	1	31.2386	1		0	0		0	1	1	1	15	2	1	1	0	2	1	1	1	3	1	2	1	3	3
2023	74	3	3	7	3	2	3	2	3	2						5	3	78	158	1	3		3	1	31.245	3		0	0		0	5	3	4		2	4	0	0	2	3	1	2	3	4	2	0	3	3
2023	73	4	3	7	1	2	3	2	3	2						5	4	93	166	1	3		1	1	33.7495	1		0	0		0	5	1	4		2	4	0	0	2	3	1	1	4	4	2	0	4	3
2023	36	3	3	1	1	1	1	1	3	2	10	1	3	1	7	5	5	99	167	1	3		1	1	35.4979	1		0	0		0	1	1	2	3	2	2	1	0	2	2	1	1	3	1	2	1	4	3
2023	28	3	3	1	5	2	3	2	3	2						1	3	130	168	1	3		3	1	46.0601	3		0	0		0	1	4	1		2	1	0	0	2	1	1	2	3	1	2	0	3	3
2023	62	4	2	1	2	2	3	2	3	2						5	4	130	168	1	3		1	1	46.0601	1		0	0		0	1	2	3		2	3	0	0	2	2	1	2	4	1	1	0	4	3
2023	21	3	3	1	5	2	3	2	3	2						3	1	82	186	1	2	0	3	1	23.7022	3	0	0	0	0	0	1	4	1		1	1	0	0	1	1	1	2	3	1	2	0	1	1
2023	53	3	2	1	1	1	1	1	2	1	1	1	40	1	35	1	4	102	185	1	2	0	1	1	29.8028	1	0	0	0	0	0	1	1	3	40	1	3	1	1	1	2	1	1	3	1	1	1	4	2
2023	19	3	3	6	5	2	3	2	3	2						5	1	53	164	1	2	0	3	1	19.7055	3	0	0	0	0	0	4	4	1		2	1	0	0	2	1	1	2	3	3	2	0	1	1
2023	31	3	2	1	1	2	3	2	3	2						5	1	76	172	1	2	0	3	1	25.6896	3	0	0	0	0	0	1	1	1		2	1	0	0	2	1	1	1	3	1	1	0	1	2
2023	21	3	3	1	5	2	3	2	3	2						4	1	70	158	1	2	0	3	1	28.0404	3	0	0	0	0	0	1	4	1		2	1	0	0	2	1	1	2	3	1	2	0	1	2
2023	59	4	2	1	1	2	3	2	2	1						5	5	92	167	1	2	0	1	1	32.9879	1	0	0	0	0	0	1	1	3		2	3	0	1	2	2	1	1	4	1	1	0	4	3
2023	48	4	5	1	1	2	3	2	3	2						5	2	66	169	1	2	0	3	1	23.1084	3	0	0	0	0	0	1	1	2		1	2	0	0	1	2	1	1	4	1	3	0	1	1
2023	59	4	2	2	1	1	1	1	1	1	1	1	15	2	1	5	3	110	172	2	2	0	1	1	37.1823	1	0	0	0	0	0	1	1	3	15	1	3	1	1	1	2	1	1	4	1	1	1	3	3
2023	75	3	3	7	1	1	3	2	3	2						1	5	52	178	2	1	0	3	1	16.4121	3	0	0	1	0	1	5	1	4		1	4	0	0	1	3	1	1	3	4	2	0	4	0
2023	71	3	3	7	1	1	1	1	3	2	1	1	10	1	54	3	5	62	178	2	3	0	1	1	19.5682	1	0	0	0	0	0	5	1	4	10	1	4	1	0	1	3	1	1	3	4	2	1	4	1
2023	40	4	3	1	1	2	3	2	3	2						1	3	78	179	1	2	0	3	1	24.3438	3	0	0	0	0	0	1	1	2		1	2	0	0	1	2	1	1	4	1	2	0	3	1
2023	73	3	3	7	1	2	3	2	3	2						3	3	77	169	2	2	0	1	1	26.9598	1	0	0	0	0	0	5	1	4		2	4	0	0	2	3	1	1	3	4	2	0	3	2
2023	55	3	3	1	1	2	3	2	3	2						5	4	100	170	1	1	0	1	1	34.6021	1	0	0	1	0	1	1	1	3		1	3	0	0	1	2	1	1	3	1	2	0	4	3
2023	37	4	3	1	1	2	3	2	3	2						1	3	60	170	1	2	0	1	1	20.7612	1	0	0	0	0	0	1	1	2		2	2	0	0	2	2	1	1	4	1	2	0	3	1
2023	47	4	2	1	2	1	3	2	3	2						2	3	65	170	1	2	0	3	1	22.4913	3	0	0	0	0	0	1	2	2		2	2	0	0	2	2	1	2	4	1	1	0	3	1
2023	57	3	4	5	1	2	3	2	3	2						5	4	60	156	2	2	0	1	1	24.6548	1	0	0	0	0	0	3	1	3		2	3	0	0	2	2	1	1	3	3	3	0	4	1
2023	44	3	3	1	1	2	3	2	3	2						2	3	90	168	1	1	0	3	1	31.8878	3	0	0		0		1	1	2		1	2	0	0	1	2	1	1	3	1	2	0	3	3
2023	68	4	2	7	1	1	3	2	3	2						5	2	90	180	1	1	0	1	1	27.7778	1	0	0	1	0	1	5	1	4		1	4	0	0	1	3	1	1	4	4	1	0	1	2
2023	36	4	2	1	1	2	3	2	3	2						2	1	72	180	2	2	0	3	1	22.2222	3	0	0	0	0	0	1	1	2		1	2	0	0	1	2	1	1	4	1	1	0	1	1
2023	24	3	3	6	5	1	2	1	2	1	1	1	5	2	5	4	1	67	186	1	1	1	3	1	19.3664	3	1	1		1		4	4	1	5	1	1	1	1	1	1	1	2	3	3	2	1	1	1
2023	51	3	2	2	1	1	1	1	3	2	1	1	30	1	30	1	3	84	171	1	2	1	3	1	28.7268	3	1	1	1	1	0	1	1	3	30	1	3	1	0	1	2	1	1	3	1	1	1	3	2
2023	26	3	3	1	5	1	1	1	3	2	1	1	60	1	9	1	2	105	184	1	1	2	3	1	31.0137	3	1	1	2	1	1	1	4	1	60	1	1	1	0	1	1	1	2	3	1	2	1	1	3
2023	25	3	2	1	5	1	1	1	3	2	10	1	20	1	3	1	1	120	190	1	2	1	3	1	33.241	3	1	1	1	1	0	1	4	1	20	1	1	1	0	1	1	1	2	3	1	1	1	1	3
2023	33	3	3	1	1	1	3	2	1	1						5	1	84	172	1	2	1	3	1	28.3937	3	1	1	1	1	0	1	1	1		1	1	0	1	1	1	1	1	3	1	2	0	1	2
2023	65	3	3	7	1	1	3	2	3	2						4	3	83	186	1	3		1	1	23.9912	1		0	0		0	5	1	4		1	4	0	0	1	3	0	1	3	4	2	0	3	1
2023	56	3	3	1	1	1	3	2	3	2						4	4	72	166	1	3		3	1	26.1286	3		0	0		0	1	1	3		2	3	0	0	2	2	0	1	3	1	2	0	4	2
2023	23	3	3	6	5	2	3	2	3	2						5	2	96	188	1	2	0	3	1	27.1616	3	0	0	0	0	0	4	4	1		1	1	0	0	1	1	0	2	3	3	2	0	1	2
2023	52	3	2	1	1	2	3	2	3	2						5	3	87	173	1	2	0	3	1	29.0688	3	0	0	0	0	0	1	1	3		1	3	0	0	1	2	0	1	3	1	1	0	3	2
2023	22	3	3	1	5	2	3	2	3	2						3	1	66	168	1	2	0	3	1	23.3844	3	0	0	0	0	0	1	4	1		2	1	0	0	2	1	0	2	3	1	2	0	1	1
2023	39	3	3	1	2	1	1	1	3	2	1	1	15	1	22	1	3	56	177	1	2	0	3	1	17.8748	3	0	0	0	0	0	1	2	2	15	2	2	1	0	2	2	0	2	3	1	2	1	3	0
2023	30	3	2	1	5	2	3	2	2	1						2	3	80	176	2	1	2	3	1	25.8264	3	1	1		1		1	4	1		1	1	0	1	1	1	0	2	3	1	1	0	3	2
2023	18	3	3	6	5	2	3	2	3	2						5	1	70	183	1	3		3	1	20.9024	3		0	0		0	4	4	1		1	1	0	0	1	1	0	2	3	3	2	0	1	1
2023	39	3	3	1	1	2	3	2	3	2						5	1	55	165	1	3		3	1	20.202	3		0	0		0	1	1	2		2	2	0	0	2	2	0	1	3	1	2	0	1	1
2023	70	2	4	5	1	2	3	2	3	2						5	4	60	155	1	3		1	1	24.974	1		0	0		0	3	1	4		2	4	0	0	2	3	0	1	1	3	3	0	4	1
2023	56	3	3	1	1	1	3	2	3	2						5	3	77	170	1	3		3	1	26.6436	3		0	0		0	1	1	3		2	3	0	0	2	2	0	1	3	1	2	0	3	2
2023	39	3	3	1	1	2	3	2	3	2						5	3	84	165	1	3		3	1	30.854	3		0	0		0	1	1	2		2	2	0	0	2	2	0	1	3	1	2	0	3	3
2023	73	3	4	7	1	1	1	1	3	2	1	1	20	1	50	4	3	80	183	1	1	0	1	1	23.8884	1	0	0	1	0	1	5	1	4	20	1	4	1	0	1	3	0	1	3	4	3	1	3	1
2023	44	3	3	1	1	1	1	1	3	2	1	1	20	1	20	5	3	115	195	1	1	0	3	1	30.2433	3	0	0	1	0	1	1	1	2	20	1	2	1	0	1	2	0	1	3	1	2	1	3	3
2023	46	3	3	1	1	2	3	2	3	2						3	2	125	190	1	1	0	3	1	34.626	3	0	0	1	0	1	1	1	2		1	2	0	0	1	2	0	1	3	1	2	0	1	3
2023	20	3	2	1	5	1	1	1	2	1	1	1	3	1	1	5	1	80	176	1	1	1	3	1	25.8264	3	1	1		1		1	4	1	3	2	1	1	1	2	1	0	2	3	1	1	1	1	2
2023	67	3	3	7	1	1	1	1	3	2	1	1	10	1	20	2	4	110	185	1	1	30	3	1	32.1402	3	1	1	2	1	1	5	1	4	10	1	4	1	0	1	3	0	1	3	4	2	1	4	3
2023	62	3	3	1	1	2	3	2	3	2						2	1	68	163	1	3		1	1	25.5937	1		0	0		0	1	1	3		2	3	0	0	2	2	0	1	3	1	2	0	1	2
2023	19	3	2	6	5	2	3	2	3	2						2	2	93		1	3		3	1		3		0	0		0	4	4	1		1	1	0	0	1	1	1	2	3	3	1	0	1
2023	31	4	1	1	1	1	2	1	2	1	1	2	10	2	10	3	2	62	168	1	3		3	1	21.9671	3		0	0		0	1	1	1	10	2	1	1	1	2	1	1	1	4	1	1	1	1	1
2023	39	4	1	1	1	2	3	2	3	2						5	1	73	160	1	3		3	1	28.5156	3		0	0		0	1	1	2		2	2	0	0	2	2	1	1	4	1	1	0	1	2
2023	29	4	1	1	5	2	3	2	3	2						3	3	88	167	1	3		1	1	31.5537	1		0	0		0	1	4	1		2	1	0	0	2	1	1	2	4	1	1	0	3	3
2023	63	4	2	1	1	2	3	2	3	2						4	3	75	154	1	3		1	1	31.6242	1		0	0		0	1	1	3		2	3	0	0	2	2	1	1	4	1	1	0	3	3
2023	75	2	4	5	3	2	3	2	3	2						3	5			1	1		4	1				0	1		1	3	3	4		2	4	0	0	2	3	1	2	1	3	3	0	4
2023	73	2	3	7	3	1	1	1	3	2	1	2	20	2	15	2	5	62		1	1		1	1		1		0				5	3	4	20	1	4	1	0	1	3	1	2	1	4	2	1	4
2023	21	3	2	1	6	1	1	1	1	1	1	1	5	1	3	2	2	78	189	1	1		3	1	21.8359	3		0	1		1	1	1	1	5	1	1	1	1	1	1	1	1	3	1	1	1	1	1
2023	42	3	2	1	2	1	1	1	3	2	1	1	15	1	3	1	1	83	187	1	1		1	1	23.7353	1		0				1	2	2	15	1	2	1	0	1	2	1	2	3	1	1	1	1	1
2023	63	4	3	2	2	1	1	1	3	2	1	1	5	1	15	1	2	78	179	1	2		1	1	24.3438	1		0	0		0	1	2	3	5	1	3	1	0	1	2	1	2	4	1	2	1	1	1
2023	61	3	2	2	1	2	3	2	3	2						2	2	75	184	1	2		1	1	22.1526	1		0	0		0	1	1	3		2	3	0	0	2	2	1	1	3	1	1	0	1	1
2023	55	3	2	1	6	1	2	1	3	2	1	2	20	2	5	2	2	76	165	1	2		4	1	27.9155			0	0		0	1	1	3	20	2	3	1	0	2	2	1	1	3	1	1	1	1	2
2023	61	3	2	1	1	1	1	1	3	2	1	1	30	1	30	1	2	84	196	1	1		1	1	21.8659	1		0	1		1	1	1	3	30	1	3	1	0	1	2	1	1	3	1	1	1	1	1
2023	39	3	2	1	1	1	3	2	3	2						2	2	59	165	1	1	0	3	1	21.6713	3	0	0	1	0	1	1	1	2		2	2	0	0	2	2	1	1	3	1	1	0	1	1
2023	54	3	2	1	4	2	3	2	3	2						2	3	75	189	1	1	3	3	1	20.9961	3	1	1		1		1	2	3		1	3	0	0	1	2	1	2	3	1	1	0	3	1
2023	38	3	1	2	2	2	3	2	3	2						4	2	104	198	1	1	3	3	1	26.5279	3	1	1	2	1	1	1	2	2		1	2	0	0	1	2	1	2	3	1	1	0	1	2
2023	24	3	2	1	1	1	1	1	1	1	1	1	15	1	8	1	2	56	158	1	3		3	1	22.4323	3		0	0		0	1	1	1	15	2	1	1	1	2	1	0	1	3	1	1	1	1	1
2023	65	1	2	7	1	1	2	1	3	2	1	1	5	1	15	1	4	70	160	1	3		1	1	27.3437	1		0	0		0	5	1	4	5	2	4	1	0	2	3	0	1	1	4	1	1	4	2
2023	81	2	2	7	1	2	3	2	3	2						5	3	80	165	1	3		1	1	29.3848	1		0	0		0	5	1	4		2	4	0	0	2	3	0	1	1	4	1	0	3	2
2023	49	4	2	1	5	2	3	2	3	2						3	1	83	189	1	2	0	3	1	23.2356	3	0	0	0	0	0	1	4	2		1	2	0	0	1	2	0	2	4	1	1	0	1	1
2023	59	3	3	1	3	1	1	1	3	2	1	1	20	1	25	1	3	60	172	1	2		1	1	20.2812	1		0	0		0	1	3	3	20	2	3	1	0	2	2	0	2	3	1	2	1	3	1
2023	62	4	2	7	1	2	3	2	3	2						4	4	115	167	1	2	0	1	1	41.2349	1	0	0	0	0	0	5	1	3		2	3	0	0	2	2	0	1	4	4	1	0	4	3
2023	89	2	3	7	1	2	3	2	3	2						5	2	70	180	1	2		1	1	21.6049	1		0	0		0	5	1	4		1	4	0	0	1	3	0	1	1	4	2	0	1	1
2023	24	3	3	1	1	1	1	1	2	1	3	2	25	2	7	3	1	52	175	1	2		3	1	16.9796	3		0	0		0	1	1	1	25	2	1	1	1	2	1	0	1	3	1	2	1	1	0
2023	22	3	2	1	5	1	1	1	1	1	1	1	10	1	6	1	2	53	160	2	2	1	3	1	20.7031	3	1	1	1	1	0	1	4	1	10	1	1	1	1	1	1	0	2	3	1	1	1	1	1
2023	29	4	1	1	5	2	3	2	3	2						4	1	98	175	1	1	4	3	1	32	3	1	1	2	1	1	1	4	1		1	1	0	0	1	1	0	2	4	1	1	0	1	3
2023	24	3	2	1	5	1	1	1	1	1	1	1	15	1	6	1	1	48	156	1	1	2	3	1	19.7239	3	1	1		1		1	4	1	15	2	1	1	1	2	1	0	2	3	1	1	1	1	1
2023	27	4	2	1	5	1	1	1	1	1	1	1	15	1	10	2	4	75	180	2	2	1	3	1	23.1481	3	1	1	1	1	0	1	4	1	15	2	1	1	1	2	1	0	2	4	1	1	1	4	1
2023	42	4	2	1	1	1	2	1	3	2	4	2	10	2	10	2	2	85	178	1	3		4	1	26.8274			0	0		0	1	1	2	10	1	2	1	0	1	2	0	1	4	1	1	1	1	2
2023	55	3	1	5	1	2	3	2	3	2						2	3	70	165	1	3		1	1	25.7117	1		0	0		0	3	1	3		2	3	0	0	2	2	0	1	3	3	1	0	3	2
2023	54	3	2	1	1	1	1	1	3	2	1	1	20	1	30	1	2	85	187	1	1	2	1	1	24.3072	1	1	1	2	1	1	1	1	3	20	1	3	1	0	1	2	0	1	3	1	1	1	1	1
2023	81	1	1	7	1	2	3	2	3	2						4	5	100	170	2	2		1	1	34.6021	1		0	0		0	5	1	4		2	4	0	0	2	3	0	1	1	4	1	0	4	3
2023	40	4	3	1	1	1	1	1	3	2	1	1	10	1	10	2	3	110	172	2	2	1	1	1	37.1823	1	1	1	1	1	0	1	1	2	10	2	2	1	0	2	2	0	1	4	1	2	1	3	3
2023	45	3	2	1	1	1	1	1	3	2	1	1	20	1	24	1	3	80	167	1	2		1	1	28.6851	1		0	0		0	1	1	2	20	1	2	1	0	1	2	0	1	3	1	1	1	3	2
2023	50	3	2	1	1	1	1	1	2	1	1	1	20	1	30	1	2	65	165	1	1		3	1	23.8751	3		0	1		1	1	1	3	20	1	3	1	1	1	2	0	1	3	1	1	1	1	1
2023	82	1	1	7	1	1	3	2	3	2						4	4	110	168	1	1		1	1	38.9739	1		0	1		1	5	1	4		1	4	0	0	1	3	0	1	1	4	1	0	4	3
2023	25	3	2	1	5	1	1	1	3	2	1	1	10	1	4	1	1	78	185	1	1	3	3	1	22.7904	3	1	1		1		1	4	1	10	1	1	1	0	1	1	0	2	3	1	1	1	1	1
2023	39	3	2	1	1	1	1	1	2	1	1	1	20	1	30	1	2	65	165	1	3		3	1	23.8751	3		0	0		0	1	1	2	20	1	2	1	1	1	2	0	1	3	1	1	1	1	1
2023	52	3	3	1	1	2	3	2	3	2						2	3	77	175	1	3		3	1	25.1429	3		0	0		0	1	1	3		1	3	0	0	1	2	0	1	3	1	2	0	3	2
2023	31	3	3	2	5	2	3	2	3	2						1	4	113	198	1	2		1	1	28.8236	1		0	0		0	1	4	1		1	1	0	0	1	1	0	2	3	1	2	0	4	2
2023	58	3	2	4	1	1	3	2	3	2						3	3	93	169	2	3		1	1	32.5619	1		0	0		0	2	1	3		1	3	0	0	1	2	0	1	3	2	1	0	3	3
2023	67	2	2	7	1	1	3	2	3	2						2	3	115	173	1	3		1	1	38.4243	1		0	0		0	5	1	4		1	4	0	0	1	3	0	1	1	4	1	0	3	3
2023	67	3	2	7	1	1	3	2	3	2						1	3	125	177	1	3		1	1	39.8991	1		0	0		0	5	1	4		1	4	0	0	1	3	0	1	3	4	1	0	3	3
2023	70	1	2	7	3	2	3	2	3	2						4	3	60	168	1	3		1	1	21.2585	1		0	0		0	5	3	4		2	4	0	0	2	3	0	2	1	4	1	0	3	1
2023	48	4	2	1	5	2	3	2	3	2						2	1	67	173	1	3		3	1	22.3863	3		0	0		0	1	4	2		2	2	0	0	2	2	0	2	4	1	1	0	1	1
2023	40	4	2	1	1	2	3	2	3	2						3	2	70	173	1	3		1	1	23.3887	1		0	0		0	1	1	2		2	2	0	0	2	2	0	1	4	1	1	0	1	1
2023	62	4	1	7	1	2	3	2	3	2						4	1	85	178	1	3		1	1	26.8274	1		0	0		0	5	1	3		2	3	0	0	2	2	0	1	4	4	1	0	1	2
2023	53	3	2	1	1	2	3	2	3	2						2	2	78	168	1	2	0	1	1	27.6361	1	0	0	0	0	0	1	1	3		2	3	0	0	2	2	0	1	3	1	1	0	1	2
2023	35	3	2	1	1	2	3	2	3	2						3	2	65	168	1	2	0	3	1	23.03	3	0	0	0	0	0	1	1	2		2	2	0	0	2	2	0	1	3	1	1	0	1	1
2023	27	3	3	1	5	1	2	1	3	2	2	1	10	2	5	3	1	60	166	1	2	2	3	1	21.7738	3	1	1	1	1	0	1	4	1	10	2	1	1	0	2	1	0	2	3	1	2	1	1	1
2023	40	4	1	1	1	2	3	2	3	2						3	1	70	180	1	2	2	3	1	21.6049	3	1	1	1	1	0	1	1	2		1	2	0	0	1	2	0	1	4	1	1	0	1	1
2023	19	3	2	6	5	1	1	1	2	1	1	1	20	1	4	1	1	90	191	1	2	5	3	1	24.6704	3	1	1	1	1	0	4	4	1	20	1	1	1	1	1	1	0	2	3	3	1	1	1	1
2023	34	3	2	1	1	1	1	1	3	2	1	1	20	1	16	1	1	72	190	1	3		3	1	19.9446	3		0	0		0	1	1	1	20	1	1	1	0	1	1	0	1	3	1	1	1	1	1
2023	71	2	3	7	1	1	1	1	3	2	1	1	15	1	56	1	4	70	170	2	3		1	1	24.2215	1		0	0		0	5	1	4	15	2	4	1	0	2	3	0	1	1	4	2	1	4	1
2023	62	4	2	1	1	1	1	1	3	2	1	1	20	1	40	1	2	79	162	1	1	0	1	1	30.1021	1	0	0		0		1	1	3	20	2	3	1	0	2	2	0	1	4	1	1	1	1	3
2023	44	4	2	1	1	2	3	2	3	2						4	2	71	175	1	2	0	3	1	23.1837	3	0	0	0	0	0	1	1	2		2	2	0	0	2	2	0	1	4	1	1	0	1	1
2023	66	2	3	7	1	1	3	2	3	2						3	3	94	166	1	2	0	1	1	34.1124	1	0	0	0	0	0	5	1	4		1	4	0	0	1	3	0	1	1	4	2	0	3	3
2023	21	3	1	6	5	2	3	2	3	2						1	2	68	169	1	1	0	3	1	23.8087	3	0	0		0		4	4	1		2	1	0	0	2	1	0	2	3	3	1	0	1	1
2023	49	3	3	1	1	1	1	1	3	2	1	1	20	1	30	2	3	98	185	1	1	1	1	1	28.634	1	1	1		1		1	1	2	20	1	2	1	0	1	2	0	1	3	1	2	1	3	2
2023	51	3	2	1	2	2	3	2	3	2						2	3	55	165	1	3		1	1	20.202	1		0	0		0	1	2	3		2	3	0	0	2	2	1	2	3	1	1	0	3	1
2023	40	4	2	1	1	2	3	2	3	2						4	2	69	164	1	3		2	1	25.6544			0	0		0	1	1	2		2	2	0	0	2	2	1	1	4	1	1	0	1	2
2023	45	3	2	1	1	2	3	2	3	2						5	1	73	165	1	3		2	1	26.8136			0	0		0	1	1	2		2	2	0	0	2	2	1	1	3	1	1	0	1	2
2023	57	3	3	1	1	1	1	1	3	2	1	1	5	1	22	2	3	114	186	1	1	0	1	1	32.9518	1	0	0		0		1	1	3	5	1	3	1	0	1	2	1	1	3	1	2	1	3	3
2023	30	3	2	1	1	1	3	2	3	2						5	3	77	180	1	2	1	2	1	23.7654		1	1	1	1	0	1	1	1		2	1	0	0	2	1	1	1	3	1	1	0	3	1
2023	33	3	2	1	5	2	3	2	3	2						3	1	104	188	1	1	7	3	1	29.4251	3	1	1		1		1	4	1		1	1	0	0	1	1	1	2	3	1	1	0	1	2
2023	62	4	2	2	1	1	3	2	3	2						5	3	80	185	1	3		1	1	23.3747	1		0	0		0	1	1	3		1	3	0	0	1	2	1	1	4	1	1	0	3	1
2023	68	3	2	1	1	1	3	2	3	2						5	3	98	190	1	3		1	1	27.1468	1		0	0		0	1	1	4		1	4	0	0	1	3	1	1	3	1	1	0	3	2
2023	64	3	2	1	1	1	3	2	3	2						2	3	90	177	1	1	0	5	1	28.7274		0	0	1	0	1	1	1	3		1	3	0	0	1	2	1	1	3	1	1	0	3	2
2023	42	3	3	1	1	2	3	2	3	2						3	1	93	178	1	1	0	3	1	29.3524	3	0	0		0		1	1	2		1	2	0	0	1	2	1	1	3	1	2	0	1	2
2023	80	3	3	7	1	2	3	2	3	2						5	5	95	172	1	3		1	1	32.112	1		0	0		0	5	1	4		1	4	0	0	1	3	1	1	3	4	2	0	4	3
2023	42	4	2	1	5	2	3	2	3	2						3	2	110	183	1	3		3	1	32.8466	3		0	0		0	1	4	2		1	2	0	0	1	2	1	2	4	1	1	0	1	3
2023	42	3	2	2	1	1	3	2	3	2						2	1	108	178	1	3		1	1	34.0866	1		0	0		0	1	1	2		1	2	0	0	1	2	1	1	3	1	1	0	1	3
2023	39	3	3	1	1	1	1	1	3	2	1	1	20	1	20	1	2	118	184	1	2	0	3	1	34.8535	3	0	0	0	0	0	1	1	2	20	1	2	1	0	1	2	1	1	3	1	2	1	1	3
2023	30	3	2	1	5	1	1	1	3	2	1	1	15	1		2	2	135	187	2	3		1	1	38.6056	1		0	0		0	1	4	1	15	1	1	1	0	1	1	1	2	3	1	1	1	1	3
2023	54	3	3	2	1	2	3	2	3	2						5	3	130	174	1	3		1	1	42.9383	1		0	0		0	1	1	3		1	3	0	0	1	2	1	1	3	1	2	0	3	3
2023	28	3	2	1	1	1	1	1	3	2	1	1	15	1	1	2	1	64	174	1	3		2	1	21.1389			0	0		0	1	1	1	15	2	1	1	0	2	1	1	1	3	1	1	1	1	1
2023	45	3	3	1	1	1	3	2	3	2						2	3	62	160	1	3		3	1	24.2187	3		0	0		0	1	1	2		2	2	0	0	2	2	1	1	3	1	2	0	3	1
2023	81	2	3	7	3	2	3	2	3	2						5	4	65	158	1	3		1	1	26.0375	1		0	0		0	5	3	4		2	4	0	0	2	3	1	2	1	4	2	0	4	2
2023	40	3	3	5	2	2	3	2	3	2						2	3	63	155	1	3		3	1	26.2227	3		0	0		0	3	2	2		2	2	0	0	2	2	1	2	3	3	2	0	3	2
2023	26	3	3	1	1	1	1	1	3	2	1	1	10	1	8	1	2	70	160	1	3		1	1	27.3437	1		0	0		0	1	1	1	10	2	1	1	0	2	1	1	1	3	1	2	1	1	2
2023	60	3	2	1	1	2	3	2	3	2						5	4	83	167	1	3		1	1	29.7608	1		0	0		0	1	1	3		2	3	0	0	2	2	1	1	3	1	1	0	4	2
2023	51	3	2	1	1	2	3	2	3	2						1	2	91	173	1	3		1	1	30.4053	1		0	0		0	1	1	3		2	3	0	0	2	2	1	1	3	1	1	0	1	3
2023	55	2	2	1	1	2	3	2	3	2						5	3	75	157	1	3		3	1	30.4272	3		0	0		0	1	1	3		2	3	0	0	2	2	1	1	1	1	1	0	3	3
2023	54	4	3	1	1	2	3	2	3	2						1	5	79	160	1	3		3	1	30.8594	3		0	0		0	1	1	3		2	3	0	0	2	2	1	1	4	1	2	0	4	3
2023	42	3	3	1	1	1	3	2	3	2						3	2	83	164	1	3		4	1	30.8596			0	0		0	1	1	2		2	2	0	0	2	2	1	1	3	1	2	0	1	3
2023	54	3	2	1	1	2	3	2	3	2						5	3	85	164	1	3		3	1	31.6032	3		0	0		0	1	1	3		2	3	0	0	2	2	1	1	3	1	1	0	3	3
2023	31	3	2	1	1	1	1	1	3	2	1	1	3	1	11	2	3	87	165	1	3		3	1	31.9559	3		0	0		0	1	1	1	3	2	1	1	0	2	1	1	1	3	1	1	1	3	3
2023	72	2	3	7	3	1	3	2	3	2						5	5	95	165	1	3		1	1	34.8944	1		0	0		0	5	3	4		2	4	0	0	2	3	1	2	1	4	2	0	4	3
2023	51	3	3	1	1	1	1	1	2	1	1	1	15	1	20	1	3	90	158	1	3		1	1	36.0519	1		0	0		0	1	1	3	15	2	3	1	1	2	2	1	1	3	1	2	1	3	3
2023	76	2	4	7	3	2	3	2	3	2						5	5	90	157	1	3		1	1	36.5126	1		0	0		0	5	3	4		2	4	0	0	2	3	1	2	1	4	3	0	4	3
2023	44	3	2	1	1	1	1	1	2	1	1	1	20	1	30	1	2	123	175	1	3		3	1	40.1633	3		0	0		0	1	1	2	20	2	2	1	1	2	2	1	1	3	1	1	1	1	3
2023	78	4	2	7	1	1	3	2	3	2						5	2	60	170	1	1	0	3	1	20.7612	3	0	0		0		5	1	4		1	4	0	0	1	3	1	1	4	4	1	0	1	1
2023	87	3	3	7	3	1	3	2	3	2						5	5	60	168	1	1	0	1	1	21.2585	1	0	0		0		5	3	4		1	4	0	0	1	3	1	2	3	4	2	0	4	1
2023	19	3	3	4	5	2	2	1	2	1	2	2	1	2	2	3	2	83	185	1	2	1	3	1	24.2513	3	1	1	1	1	0	2	4	1	1	1	1	1	1	1	1	1	2	3	2	2	1	1	1
2023	68	3	3	7	1	1	3	2	3	2						5	5	90	173	1	1	0	3	1	30.0712	3	0	0		0		5	1	4		1	4	0	0	1	3	1	1	3	4	2	0	4	3
2023	79	2	4	3	1	2	3	2	3	2						5	5	103	179	1	1	0	1	1	32.1463	1	0	0		0		2	1	4		1	4	0	0	1	3	1	1	1	2	3	0	4	3
2023	52	3	3	1	6	1	1	1	3	2	1	1		1	27	2	3	58	168	1	2	0	3	1	20.5499	3	0	0	0	0	0	1	1	3		2	3	1	0	2	2	1	1	3	1	2	1	3	1
2023	70	3	3	7	3	2	3	2	3	2						5	3	64	163	1	2	0	1	1	24.0882	1	0	0	0	0	0	5	3	4		2	4	0	0	2	3	1	2	3	4	2	0	3	1
2023	43	4	2	1	1	2	3	2	3	2						5	1	73	170	1	2	0	3	1	25.2595	3	0	0	0	0	0	1	1	2		2	2	0	0	2	2	1	1	4	1	1	0	1	2
2023	69	2	2	7	1	1	3	2	3	2						5	2	90	160	1	1	0	1	1	35.1562	1	0	0		0		5	1	4		2	4	0	0	2	3	1	1	1	4	1	0	1	3
2023	49	3	3	1	1	2	3	2	3	2						3	1	120	190	1	1	0	4	1	33.241		0	0		0		1	1	2		1	2	0	0	1	2	1	1	3	1	2	0	1	3
2023	19	3	3	4	5	1	3	2	3	2						1	1	60	170	1	1		1	1	20.7612	1		0				2	4	1		2	1	0	0	2	1	1	2	3	2	2	0	1	1
2023	20	3	3	4	5	1	1	1	3	2	1	1	10	1	6	2	2	64	167	1	2		3	1	22.9481	3		0	0		0	2	4	1	10	2	1	1	0	2	1	1	2	3	2	2	1	1	1
2023	46	3	4	1	1	1	3	2	3	2						2	3	93	180	1	1	0	4	1	28.7037		0	0		0		1	1	2		1	2	0	0	1	2	1	1	3	1	3	0	3	2
2023	52	3	3	1	1	1	1	1	3	2	1	1	18	1	34	5	3	84	175	1	1	0	3	1	27.4286	3	0	0	1	0	1	1	1	3	18	1	3	1	0	1	2	1	1	3	1	2	1	3	2
2023	44	3	2	1	1	2	3	2	3	2						4	1	88	171	1	1	0	3	1	30.0947	3	0	0		0		1	1	2		1	2	0	0	1	2	1	1	3	1	1	0	1	3
2023	65	3	3	3	1	1	1	1	3	2	1	1	20	1	40	1	7	69	170	1	1	1	3	1	23.8754	3	1	1		1		2	1	4	20	1	4	1	0	1	3	1	1	3	2	2	1		1
2023	24	4	3	4	5	1	2	1	3	2	4	2	1	2	4	4	1	90	187	1	2	1	3	1	25.7371	3	1	1	1	1	0	2	4	1	1	1	1	1	0	1	1	1	2	4	2	2	1	1	2
2023	25	4	2	1	5	2	3	2	3	2						5	2	125	180	1	2	1	1	1	38.5802	1	1	1	1	1	0	1	4	1		1	1	0	0	1	1	1	2	4	1	1	0	1	3
2023	20	3	3	1	5	2	3	2	2	1						1	1	90	182	1	1	1	3	1	27.1706	3	1	1		1		1	4	1		1	1	0	1	1	1	1	2	3	1	2	0	1	2
2023	51	2	2	1	1	1	1	1	3	2	1	1	15	1	25	1	3	73	167	1	3		3	1	26.1752	3		0	0		0	1	1	3	15	1	3	1	0	1	2	1	1	1	1	1	1	3	2
2023	48	3	3	1	1	1	1	1	3	2	10	1	18	1	20	1	3	65	165	1	3		3	1	23.8751	3		0	0		0	1	1	2	18	2	2	1	0	2	2	1	1	3	1	2	1	3	1
2023	72	2	3	7	1	1	3	2	3	2						1	5	75	165	1	3		1	1	27.5482	1		0	0		0	5	1	4		2	4	0	0	2	3	1	1	1	4	2	0	4	2
2023	73	2	3	7	1	1	3	2	3	2						4	3	73	176	1	1	0	1	1	23.5666	1	0	0	1	0	1	5	1	4		1	4	0	0	1	3	1	1	1	4	2	0	3	1
2023	69	2	3	7	1	2	3	2	3	2						3	4	64	165	1	1	0	1	1	23.5078	1	0	0	1	0	1	5	1	4		2	4	0	0	2	3	1	1	1	4	2	0	4	1
2023	64	3	3	5	1	2	3	2	3	2						3	4	60	157	1	2	0	3	1	24.3418	3	0	0	0	0	0	3	1	3		2	3	0	0	2	2	1	1	3	3	2	0	4	1
2023	68	3	3	7	1	1	3	2	3	2						1	5	96	180	2	1	2	1	1	29.6296	1	1	1	2	1	1	5	1	4		1	4	0	0	1	3	1	1	3	4	2	0	4	2
2023	36	3	4	3	5	1	1	1	2	1	7	1	3	1	20	1	3	82	182	1	2	2	3	1	24.7555	3	1	1	1	1	0	2	4	2	3	1	2	1	1	1	2	1	2	3	2	3	1	3	1
2023	26	4	3	1	5	2	3	2	3	2						3	3	52	174	1	2		3	1	17.1753	3		0	0		0	1	4	1		2	1	0	0	2	1	1	2	4	1	2	0	3	0
2023	31	4	1	2	5	2	3	2	3	2						1	3	78	182	1	1	2	1	1	23.5479	1	1	1		1		1	4	1		1	1	0	0	1	1	1	2	4	1	1	0	3	1
2023	54	3	3	1	3	2	3	2	3	2						1	4	90	182	1	3		1	1	27.1706	1		0	0		0	1	3	3		1	3	0	0	1	2	0	2	3	1	2	0	4	2
2023	60	3	2	1	1	2	3	2	3	2						1	3	61	165	2	3		1	1	22.4059	1		0	0		0	1	1	3		2	3	0	0	2	2	0	1	3	1	1	0	3	1
2023	53	3	2	2	3	1	1	1	3	2	1	1	10	1	10	2	3	65	165	1	3		3	1	23.8751	3		0	0		0	1	3	3	10	2	3	1	0	2	2	0	2	3	1	1	1	3	1
2023	63	4	4	1	1	2	3	2	3	2						4	2	62	169	1	2	0	1	1	21.7079	1	0	0	0	0	0	1	1	3		1	3	0	0	1	2	0	1	4	1	3	0	1	1
2023	19	3	2	8	5	2	3	2	3	2						2	2	52	160	1	2	0	3	1	20.3125	3	0	0	0	0	0	6	4	1		2	1	0	0	2	1	0	2	3	4	1	0	1	1
2023	64	2	3	5	1	1	1	1	3	2	1	1	10	2	35	5	3	65	167	1	1	0	3	1	23.3067	3	0	0		0		3	1	3	10	2	3	1	0	2	2	0	1	1	3	2	1	3	1
2023	70	3	2	7	1	1	3	2	3	2						4	4	75	167	1	2	1	1	1	26.8923	1	1	1	1	1	0	5	1	4		2	4	0	0	2	3	0	1	3	4	1	0	4	2
2023	35	3	4	1	6	1	2	1	3	2	1	1	1	2	4	4	4	75	185	1	1	2	3	1	21.9138	3	1	1	2	1	1	1	1	2	1	1	2	1	0	1	2	0	1	3	1	3	1	4	1
2023	25	4	1	1	5	2	3	2	3	2						4	2	70	178	1	2	0	3	1	22.0932	3	0	0	0	0	0	1	4	1		1	1	0	0	1	1	0	2	4	1	1	0	1	1
2023	29	4	2	1	1	2	3	2	2	1						4	2	75	180	1	2	1	3	1	23.1481	3	1	1	1	1	0	1	1	1		1	1	0	1	1	1	0	1	4	1	1	0	1	1
2023	65	4	2	7	1	1	1	1	3	2	1	1	40	1	30	1	3	80	170	1	1	0	1	1	27.6817	1	0	0	1	0	1	5	1	4	40	1	4	1	0	1	3	0	1	4	4	1	1	3	2
2023	60	2	3	1	1	2	3	2	3	2						3	4	75	184	1	1	7	1	1	22.1526	1	1	1	2	1	1	1	1	3		1	3	0	0	1	2	0	1	1	1	2	0	4	1
2023	21	4	2	1	5	2	3	2	2	1						3	2	57	170	2	2	1	3	1	19.7232	3	1	1	1	1	0	1	4	1		2	1	0	1	2	1	0	2	4	1	1	0	1	1
2023	63	3	2	7	1	1	3	2	3	2						4	3	75	166	1	1	0	1	1	27.2173	1	0	0	1	0	1	5	1	3		2	3	0	0	2	2	0	1	3	4	1	0	3	2
2023	76	3	3	7	1	2	3	2	3	2						5	5	83	176	2	3		1	1	26.7949	1		0	0		0	5	1	4		1	4	0	0	1	3	0	1	3	4	2	0	4	2
2023	29	3	3	1	1	2	3	2	3	2						2	3	73	174	1	3		3	1	24.1115	3		0	0		0	1	1	1		2	1	0	0	2	1	0	1	3	1	2	0	3	1
2023	46	3	3	1	1	2	3	2	3	2						4	3	80	175	2	3		1	1	26.1224	1		0	0		0	1	1	2		2	2	0	0	2	2	0	1	3	1	2	0	3	2
2023	30	3	3	1	5	1	1	1	3	2	1	1	20	1	7	4	2	85	180	1	2	1	3	1	26.2346	3	1	1	1	1	0	1	4	1	20	1	1	1	0	1	1	0	2	3	1	2	1	1	2
2023	36	3	3	1	5	2	3	2	3	2						4	2	80	178	1	2	0	3	1	25.2493	3	0	0	0	0	0	1	4	2		1	2	0	0	1	2	0	2	3	1	2	0	1	2
2023	39	3	3	1	6	1	3	2	3	2						4	2	80	185	1	2	2	3	1	23.3747	3	1	1	1	1	0	1	1	2		1	2	0	0	1	2	0	1	3	1	2	0	1	1
2023	42	3	2	1	2	1	1	1	3	2	1	1	12	1	20	5	3	65	165	1	3		3	1	23.8751	3		0	0		0	1	2	2	12	2	2	1	0	2	2	0	2	3	1	1	1	3	1
2023	70	2	3	7	3	2	3	2	3	2						4	5	85	165	2	3		1	1	31.2213	1		0	0		0	5	3	4		2	4	0	0	2	3	0	2	1	4	2	0	4	3
2023	59	3	3	1	1	2	3	2	3	2						3	3	75	164	1	3		3	1	27.8852	3		0	0		0	1	1	3		2	3	0	0	2	2	0	1	3	1	2	0	3	2
2023	56	3	3	1	1	1	1	1	1	1	1	1	20	1	36	3	4	105	192	1	1	1	1	1	28.4831	1	1	1	2	1	1	1	1	3	20	1	3	1	1	1	2	0	1	3	1	2	1	4	2
2023	56	4	3	1	1	1	1	1	1	1	1	1	10	1	26	4	3	64	172	1	1	1	1	1	21.6333	1	1	1		1		1	1	3	10	2	3	1	1	2	2	0	1	4	1	2	1	3	1
2023	48	4	2	1	1	1	1	1	3	2	1	1	15	1	20	3	4	78	181	1	3		3	1	23.8088	3		0	0		0	1	1	2	15	1	2	1	0	1	2	1	1	4	1	1	1	4	1
2023	30	4	3	1	5	2	3	2	3	2						2	2	76	175	1	3		3	1	24.8163	3		0	0		0	1	4	1		1	1	0	0	1	1	1	2	4	1	2	0	1	1
2023	67	2	2	7	1	1	3	2	3	2						5	3	91	170	1	3		1	1	31.4879	1		0	0		0	5	1	4		1	4	0	0	1	3	1	1	1	4	1	0	3	3
2023	62	2	3	7	4	1	1	1	3	2	1	1	10	1	42	2	5	110	185	2	3		1	1	32.1402	1		0	0		0	5	2	3	10	1	3	1	0	1	2	1	2	1	4	2	1	4	3
2023	56	3	3	1	2	2	3	2	3	2						2	3	56	160	1	3		3	1	21.875	3		0	0		0	1	2	3		2	3	0	0	2	2	1	2	3	1	2	0	3	1
2023	24	3	4	1	1	2	3	2	3	2						1	3	75	172	1	3		1	1	25.3515	1		0	0		0	1	1	1		2	1	0	0	2	1	1	1	3	1	3	0	3	2
2023	79	3	3	7	1	2	3	2	3	2						5	4	70	165	2	3		1	1	25.7117	1		0	0		0	5	1	4		2	4	0	0	2	3	1	1	3	4	2	0	4	2
2023	60	3	3	5	1	1	3	2	3	2						5	3	82	165	1	3		1	1	30.1194	1		0	0		0	3	1	3		2	3	0	0	2	2	1	1	3	3	2	0	3	3
2023	64	3	3	7	1	2	3	2	3	2						4	3	110	185	1	2	1	1	1	32.1402	1	1	1	1	1	0	5	1	3		1	3	0	0	1	2	1	1	3	4	2	0	3	3
2023	72	2	3	7	1	1	2	1	3	2	1	2	10	2	20	4	5	86	181	2	1	1	1	1	26.2507	1	1	1		1		5	1	4	10	1	4	1	0	1	3	1	1	1	4	2	1	4	2
2023	58	3	3	1	1	1	1	1	3	2	1	1	5	1	10	3	4	58	159	2	2	0	1	1	22.9421	1	0	0	0	0	0	1	1	3	5	2	3	1	0	2	2	1	1	3	1	2	1	4	1
2023	45	3	3	1	1	2	3	2	3	2						2	2	102	183	1	2	1	4	1	30.4578		1	1	1	1	0	1	1	2		1	2	0	0	1	2	1	1	3	1	2	0	1	3
2023	45	3	2	1	1	2	3	2	3	2						5	4	69	164	1	1	1	3	1	25.6544	3	1	1	2	1	1	1	1	2		2	2	0	0	2	2	1	1	3	1	1	0	4	2
2023	20	3	3	1	5	2	3	2	3	2						4	3	74	180	1	2	1	3	1	22.8395	3	1	1	1	1	0	1	4	1		2	1	0	0	2	1	1	2	3	1	2	0	3	1
2023	20	3	3	1	5	2	3	2	3	2						2	2	78	182	1	1	1	3	1	23.5479	3	1	1		1		1	4	1		1	1	0	0	1	1	1	2	3	1	2	0	1	1
2023	38	4	2	1	1	1	1	1	1	1	1	1	15	1	23	2	3	72	162	2	1	1	1	1	27.4348	1	1	1		1		1	1	2	15	2	2	1	1	2	2	1	1	4	1	1	1	3	2
2023	69	3	3	7	5	2	3	2	3	2						3	3		185	1	3		4	1				0	0		0	5	4	4		1	4	0	0	1	3	0	2	3	4	2	0	3
2023	73	2	3	7	1	1	3	2	3	2						5	3	76	173	1	3		1	1	25.3934	1		0	0		0	5	1	4		1	4	0	0	1	3	0	1	1	4	2	0	3	2
2023	25	3	4	1	1	1	1	1	3	2	1	1	20	1	6	2	7	125	185	1	3		1	1	36.523	1		0	0		0	1	1	1	20	1	1	1	0	1	1	0	1	3	1	3	1		3
2023	72	2	4	7	3	1	2	1	3	2	1	1	2	2	40	5	4	71	170	1	3		1	1	24.5675	1		0	0		0	5	3	4	2	2	4	1	0	2	3	0	2	1	4	3	1	4	1
2023	43	4	3	1	1	2	3	2	3	2						5	1	94	175	1	3		3	1	30.6939	3		0	0		0	1	1	2		2	2	0	0	2	2	0	1	4	1	2	0	1	3
2023	31	3	3	1	1	1	1	1	3	2	1	1	20	1	10	1	3	75	160	1	3		3	1	29.2969	3		0	0		0	1	1	1	20	1	1	1	0	1	1	0	1	3	1	2	1	3	2
2023	66	4	3	7	1	1	1	1	3	2	1	1	40	1	46	1	4	105	187	1	3		1	1	30.0266	1		0	0		0	5	1	4	40	1	4	1	0	1	3	0	1	4	4	2	1	4	3
2023	46	4	2	1	1	1	1	1	3	2	1	1	20	1	26	3	1	70	182	1	4		3	1	21.1327	3		0				1	1	2	20	2	2	1	0	2	2	0	1	4	1	1	1	1	1
2023	60	2	3	5	2	2	3	2	3	2						2	4	60	167	1	3		1	1	21.5139	1		0	0		0	3	2	3		2	3	0	0	2	2	0	2	1	3	2	0	4	1
2023	24	3	3	5	1	1	2	1	3	2	1	1	5	2	5	1	3	75	160	1	3		3	1	29.2969	3		0	0		0	3	1	1	5	2	1	1	0	2	1	0	1	3	3	2	1	3	2
2023	43	3	2	1	1	1	3	2	3	2						5	3	94	183	1	2		3	1	28.0689	3		0	0		0	1	1	2		1	2	0	0	1	2	0	1	3	1	1	0	3	2
2023	32	3	3	1	5	2	3	2	3	2						4	1	61	165	1	2		3	1	22.4059	3		0	0		0	1	4	1		2	1	0	0	2	1	0	2	3	1	2	0	1	1
2023	83	1	4	7	3	2	3	2	3	2						5	5	62	165	1	1		1	1	22.7732	1		0	1		1	5	3	4		2	4	0	0	2	3	0	2	1	4	3	0	4	1
2023	39	3	4	3	5	2	3	2	3	2						1	1	95	196	1	1	28	1	1	24.7293	1	1	1	2	1	1	2	4	2		1	2	0	0	1	2	0	2	3	2	3	0	1	1
2023	25	3	2	6	5	2	3	2	3	2						1	2	80	190	1	3		3	1	22.1607	3		0	0		0	4	4	1		1	1	0	0	1	1	1	2	3	3	1	0	1	1
2023	46	3	3	1	1	2	3	2	3	2						2	3	70	176	2	3		3	1	22.5981	3		0	0		0	1	1	2		1	2	0	0	1	2	1	1	3	1	2	0	3	1
2023	81	2	2	7	1	2	3	2	3	2						4	4	70	173	1	3		1	1	23.3887	1		0	0		0	5	1	4		1	4	0	0	1	3	1	1	1	4	1	0	4	1
2023	42	3	2	1	1	1	1	1	2	1	1	1	15	1	15	1	3	85	190	1	3		3	1	23.5457	3		0	0		0	1	1	2	15	1	2	1	1	1	2	1	1	3	1	1	1	3	1
2023	56	3	2	7	1	1	1	1	3	2	1	1	16	1	25	1	3	76	178	1	3		1	1	23.9869	1		0	0		0	5	1	3	16	1	3	1	0	1	2	1	1	3	4	1	1	3	1
2023	73	2	3	7	1	1	3	2	3	2						4	4	73	174	1	3		1	1	24.1115	1		0	0		0	5	1	4		1	4	0	0	1	3	1	1	1	4	2	0	4	1
2023	20	3	3	6	5	2	3	2	3	2						1	3	70	170	1	3		3	1	24.2215	3		0	0		0	4	4	1		1	1	0	0	1	1	1	2	3	3	2	0	3	1
2023	38	3	2	1	1	1	1	1	2	1	1	1	20	1	10	1	2	90	190	1	3		3	1	24.9307	3		0	0		0	1	1	2	20	1	2	1	1	1	2	1	1	3	1	1	1	1	1
2023	77	2	2	7	1	2	3	2	3	2						2	4	80	177	1	3		1	1	25.5354	1		0	0		0	5	1	4		1	4	0	0	1	3	1	1	1	4	1	0	4	2
2023	67	2	3	7	3	2	3	2	3	2						1	4	70	165	2	3		1	1	25.7117	1		0	0		0	5	3	4		1	4	0	0	1	3	1	2	1	4	2	0	4	2
2023	71	2	3	7	1	1	1	1	3	2	1	1	15	1	40	1	3	80	175	1	3		1	1	26.1224	1		0	0		0	5	1	4	15	1	4	1	0	1	3	1	1	1	4	2	1	3	2
2023	24	3	2	1	5	2	3	2	3	2						2	3	85	180	1	3		3	1	26.2346	3		0	0		0	1	4	1		1	1	0	0	1	1	1	2	3	1	1	0	3	2
2023	36	3	2	1	1	2	3	2	3	2						1	3	85	180	1	3		3	1	26.2346	3		0	0		0	1	1	2		1	2	0	0	1	2	1	1	3	1	1	0	3	2
2023	39	3	2	1	1	2	3	2	3	2						3	1	90	183	1	3		3	1	26.8745	3		0	0		0	1	1	2		1	2	0	0	1	2	1	1	3	1	1	0	1	2
2023	52	2	2	1	5	1	3	2	3	2						1	3	80	170	1	3		3	1	27.6817	3		0	0		0	1	4	3		1	3	0	0	1	2	1	2	1	1	1	0	3	2
2023	69	2	3	7	3	1	3	2	3	2						4	3	85	175	1	3		1	1	27.7551	1		0	0		0	5	3	4		1	4	0	0	1	3	1	2	1	4	2	0	3	2
2023	28	3	2	1	5	1	1	1	3	2	1	1	10	1	10	1	1	93	183	1	3		3	1	27.7703	3		0	0		0	1	4	1	10	1	1	1	0	1	1	1	2	3	1	1	1	1	2
2023	20	3	2	6	5	2	3	2	3	2						2	1	115	195	1	3		3	1	30.2433	3		0	0		0	4	4	1		1	1	0	0	1	1	1	2	3	3	1	0	1	3
2023	65	3	1	7	1	1	3	2	3	2						5	2	105	183	1	3		1	1	31.3536	1		0	0		0	5	1	4		1	4	0	0	1	3	1	1	3	4	1	0	1	3
2023	27	4	3	6	5	1	1	1	3	2	1	1	12	1	8	1	2	60	176	1	3		3	1	19.3698	3		0	0		0	4	4	1	12	2	1	1	0	2	1	1	2	4	3	2	1	1	1
2023	36	3	2	1	1	1	1	1	3	2	1	1	20	1	7	1	3	60	175	2	3		3	1	19.5918	3		0	0		0	1	1	2	20	2	2	1	0	2	2	1	1	3	1	1	1	3	1
2023	49	3	3	3	1	1	1	1	3	2	1	1	20	1	30	1	3	53	164	1	3		1	1	19.7055	1		0	0		0	2	1	2	20	2	2	1	0	2	2	1	1	3	2	2	1	3	1
2023	26	4	2	1	5	1	1	1	2	1	1	1	15	1	3	1	2	52	159	2	3		3	1	20.5688	3		0	0		0	1	4	1	15	2	1	1	1	2	1	1	2	4	1	1	1	1	1
2023	36	4	2	1	1	1	1	1	3	2	1	1	15	1	5	1	3	60	170	1	3		3	1	20.7612	3		0	0		0	1	1	2	15	2	2	1	0	2	2	1	1	4	1	1	1	3	1
2023	35	4	2	1	1	2	3	2	3	2						2	3	60	170	1	3		2	1	20.7612			0	0		0	1	1	2		2	2	0	0	2	2	1	1	4	1	1	0	3	1
2023	50	4	2	1	1	1	1	1	3	2	1	1	15	1	20	1	2	60	170	1	3		3	1	20.7612	3		0	0		0	1	1	3	15	2	3	1	0	2	2	1	1	4	1	1	1	1	1
2023	48	3	2	5	1	1	1	1	3	2	1	1	20	1	20	1	3	57	165	1	3		1	1	20.9366	1		0	0		0	3	1	2	20	2	2	1	0	2	2	1	1	3	3	1	1	3	1
2023	53	3	2	1	1	2	3	2	3	2						3	3	60	168	1	3		1	1	21.2585	1		0	0		0	1	1	3		2	3	0	0	2	2	1	1	3	1	1	0	3	1
2023	77	2	2	7	5	1	1	1	3	2	1	1	6	1	50	1	5	50	152	1	3		1	1	21.6413	1		0	0		0	5	4	4	6	2	4	1	0	2	3	1	2	1	4	1	1	4	1
2023	43	3	2	1	1	2	3	2	3	2						1	3	58	163	1	3		3	1	21.83	3		0	0		0	1	1	2		2	2	0	0	2	2	1	1	3	1	1	0	3	1
2023	81	2	3	7	3	2	3	2	3	2						4	4	60	164	1	3		1	1	22.3081	1		0	0		0	5	3	4		2	4	0	0	2	3	1	2	1	4	2	0	4	1
2023	58	4	2	1	2	2	3	2	3	2						1	2	70	175	2	3		3	1	22.8571	3		0	0		0	1	2	3		2	3	0	0	2	2	1	2	4	1	1	0	1	1
2023	79	2	3	7	1	2	3	2	3	2						3	4	65	168	1	3		1	1	23.03	1		0	0		0	5	1	4		2	4	0	0	2	3	1	1	1	4	2	0	4	1
2023	65	2	2	7	3	2	3	2	3	2						3	3	70	165	1	3		1	1	25.7117	1		0	0		0	5	3	4		2	4	0	0	2	3	1	2	1	4	1	0	3	2
2023	60	2	2	3	1	1	1	1	3	2	1	1	20	1	40	1	4	84	180	1	3		1	1	25.9259	1		0	0		0	2	1	3	20	2	3	1	0	2	2	1	1	1	2	1	1	4	2
2023	77	3	4	7	3	2	3	2	3	2						5	4	62	154	1	3		1	1	26.1427	1		0	0		0	5	3	4		2	4	0	0	2	3	1	2	3	4	3	0	4	2
2023	68	2	2	7	1	1	1	1	3	2	1	1	12	1	40	1	4	82	168	1	3		3	1	29.0533	3		0	0		0	5	1	4	12	2	4	1	0	2	3	1	1	1	4	1	1	4	2
2023	73	2	2	7	1	1	3	2	3	2						4	3	78	163	1	3		1	1	29.3575	1		0	0		0	5	1	4		2	4	0	0	2	3	1	1	1	4	1	0	3	2
2023	44	2	3	1	1	1	1	1	3	2	1	1	20	1	20	1	3	85	170	2	3		3	1	29.4118	3		0	0		0	1	1	2	20	2	2	1	0	2	2	1	1	1	1	2	1	3	2
2023	57	3	2	1	1	1	3	2	3	2						4	4	77	166	1	2	2	1	1	27.9431	1	1	1	1	1	0	1	1	3		2	3	0	0	2	2	1	1	3	1	1	0	4	2
2023	54	3	3	1	1	1	1	1	3	2	1	1	10	1	35	1	4	100	167	1	2	0	4	1	35.8564		0	0	0	0	0	1	1	3	10	2	3	1	0	2	2	1	1	3	1	2	1	4	3
2023	59	3	3	5	2	1	1	1	3	2	1	1	20	1	30	1	3	70	169	1	2	2	3	1	24.5089	3	1	1	1	1	0	3	2	3	20	2	3	1	0	2	2	1	2	3	3	2	1	3	1
2023	50	3	3	1	1	2	3	2	3	2						2	4	65	164	1	1	1	1	1	24.1672	1	1	1	2	1	1	1	1	3		2	3	0	0	2	2	1	1	3	1	2	0	4	1
2023	51	2	2	1	1	1	1	1	3	2	1	1	20	1	25	1	4	95	180	2	1	3	1	1	29.321	1	1	1		1		1	1	3	20	1	3	1	0	1	2	1	1	1	1	1	1	4	2
2023	35	3	2	1	2	1	1	1	3	2	1	1	25	1	20	1	3	120	190	2	2	3	3	1	33.241	3	1	1	1	1	0	1	2	2	25	1	2	1	0	1	2	1	2	3	1	1	1	3	3
2023	23	3	2	1	5	2	3	2	2	1						2	3	50	164	1	2	3	3	1	18.5901	3	1	1	1	1	0	1	4	1		2	1	0	1	2	1	1	2	3	1	1	0	3	1
2023	20	3	2	6	5	1	1	1	2	1	1	1	20	1	2	1	3	60	170	1	2	3	3	1	20.7612	3	1	1	1	1	0	4	4	1	20	2	1	1	1	2	1	1	2	3	3	1	1	3	1
2023	56	3	2	1	1	1	1	1	3	2	1	1	20	1	25	1	3	80	180	2	2	4	1	1	24.6914	1	1	1	1	1	0	1	1	3	20	1	3	1	0	1	2	1	1	3	1	1	1	3	1
2023	52	3	2	1	1	1	1	1	3	2	1	1	20	1	30	1	3	92	182	1	1	3	1	1	27.7744	1	1	1		1		1	1	3	20	1	3	1	0	1	2	1	1	3	1	1	1	3	2
2023	28	3	3	1	1	2	2	1	2	1	1	1	15	1	5	1	3	90	185	1	2	5	3	1	26.2966	3	1	1	1	1	0	1	1	1	15	1	1	1	1	1	1	1	1	3	1	2	1	3	2
2023	32	3	3	1	1	1	1	1	2	1	1	1	20	1	10	1	2	80	180	1	2	5	3	1	24.6914	3	1	1	1	1	0	1	1	1	20	1	1	1	1	1	1	1	1	3	1	2	1	1	1
2023	51	3	2	1	1	1	1	1	3	2	1	1	20	1	30	1	3	90	180	1	2	5	1	1	27.7778	1	1	1	1	1	0	1	1	3	20	1	3	1	0	1	2	1	1	3	1	1	1	3	2
2023	45	3	3	1	1	1	1	1	2	1	1	1	20	1	15	1	3	90	185	1	2	6	3	1	26.2966	3	1	1	1	1	0	1	1	2	20	1	2	1	1	1	2	1	1	3	1	2	1	3	2
2023	36	3	2	1	1	1	1	1	2	1	1	1	20	1	10	1	3	100	180	2	2	5	3	1	30.8642	3	1	1	1	1	0	1	1	2	20	1	2	1	1	1	2	1	1	3	1	1	1	3	3
2023	21	3	3	1	5	2	3	2	2	1						1	4	90	173	2	1	5	3	1	30.0712	3	1	1		1		1	4	1		2	1	0	1	2	1	1	2	3	1	2	0	4	3
2023	21	4	3	1	5	2	3	2	2	1						1	2	54	165	1	1	1	3	1	19.8347	3	1	1		1		1	4	1		2	1	0	1	2	1	1	2	4	1	2	0	1	1
2023	65	3	3	4	1	1	1	1	2	1	1	1	20	1	35	2	3	85	182	2	3		4	1	25.6612			0	0		0	2	1	4	20	1	4	1	1	1	3	0	1	3	2	2	1	3	2
2023	53	3	2	1	1	2	3	2	3	2						2	3	85	178	1	3		3	1	26.8274	3		0	0		0	1	1	3		1	3	0	0	1	2	0	1	3	1	1	0	3	2
2023	50	4	3	1	3	2	3	2	3	2						3	3	95	180	2	3		1	1	29.321	1		0	0		0	1	3	3		1	3	0	0	1	2	0	2	4	1	2	0	3	2
2023	52	4	2	1	3	2	3	2	3	2						5	1	70	178	2	3		1	1	22.0932	1		0	0		0	1	3	3		2	3	0	0	2	2	0	2	4	1	1	0	1	1
2023	76	2	2	7	3	2	3	2	3	2						5	4	70	169	2	3		3	1	24.5089	3		0	0		0	5	3	4		2	4	0	0	2	3	0	2	1	4	1	0	4	1
2023	52	4	3	1	2	3	3	2	3	2						5	2	68	163	2	3		1	1	25.5937	1		0	0		0	1	2	3		2	3	0	0	2	2	0	2	4	1	2	0	1	2
2023	58	3	3	8	1	2	3	2	3	2						5	3	75	168	1	3		3	1	26.5731	3		0	0		0	6	1	3		2	3	0	0	2	2	0	1	3	4	2	0	3	2
2023	56	4	3	1	2	2	3	2	3	2						4	3	85	180	1	2	0	3	1	26.2346	3	0	0	0	0	0	1	2	3		1	3	0	0	1	2	0	2	4	1	2	0	3	2
2023	38	4	3	1	1	2	3	2	3	2						5	2	85	180	1	2		3	1	26.2346	3		0	0		0	1	1	2		1	2	0	0	1	2	0	1	4	1	2	0	1	2
2023	60	4	3	1	1	1	3	2	3	2						3	4	80	170	2	3		3	1	27.6817	3		0	0		0	1	1	3		1	3	0	0	1	2	0	1	4	1	2	0	4	2
2023	69	3	3	7	1	1	1	1	1	1	1	1	20	1	42	2	3	62	167	1	3		3	1	22.231	3		0	0		0	5	1	4	20	2	4	1	1	2	3	0	1	3	4	2	1	3	1
2023	68	3	3	7	3	2	3	2	3	2						5	2	85	175	1	3		1	1	27.7551	1		0	0		0	5	3	4		2	4	0	0	2	3	0	2	3	4	2	0	1	2
2023	70	4	2	7	2	2	3	2	3	2						1	1	80	185	1	1	1	3	1	23.3747	3	1	1	2	1	1	5	2	4		1	4	0	0	1	3	0	2	4	4	1	0	1	1
2023	70	3	3	7	1	1	3	2	3	2						3	3	70	168	1	1	0	3	1	24.8016	3	0	0	1	0	1	5	1	4		1	4	0	0	1	3	0	1	3	4	2	0	3	1
2023	58	4	3	1	1	2	3	2	3	2						2	2	89	182	1	2		1	1	26.8687	1		0	0		0	1	1	3		1	3	0	0	1	2	0	1	4	1	2	0	1	2
2023	55	4	3	1	1	1	2	1	2	1	1	1	10	2	10	3	3	86	176	2	2		3	1	27.7634	3		0	0		0	1	1	3	10	1	3	1	1	1	2	0	1	4	1	2	1	3	2
2023	20	4	3	2	5	2	3	2	3	2						2	2	63	170	2	2	1	3	1	21.7993	3	1	1	1	1	0	1	4	1		2	1	0	0	2	1	0	2	4	1	2	0	1	1
2023	21	3	3	6	5	1	3	2	2	1						1	2	58	168	2	2		3	1	20.5499	3		0	0		0	4	4	1		2	1	0	1	2	1	0	2	3	3	2	0	1	1
2023	74	4	3	7	3	2	3	2	3	2						5	3	75	180	2	3		1	1	23.1481	1		0	0		0	5	3	4		2	4	0	0	2	3	0	2	4	4	2	0	3	1
2023	30	4	3	1	1	2	3	2	3	2						4	2	70	167	2	3		3	1	25.0995	3		0	0		0	1	1	1		2	1	0	0	2	1	0	1	4	1	2	0	1	2
2023	71	3	3	7	1	2	3	2	3	2						5	3	76	170	2	3		3	1	26.2976	3		0	0		0	5	1	4		2	4	0	0	2	3	0	1	3	4	2	0	3	2
2023	50	4	3	1	1	2	3	2	3	2						2	4	86	176	2	3		1	1	27.7634	1		0	0		0	1	1	3		2	3	0	0	2	2	0	1	4	1	2	0	4	2
2023	56	4	3	1	2	1	1	1	3	2	1	1	30	1	30	1	3	95	180	2	1		3	1	29.321	3		0				1	2	3	30	1	3	1	0	1	2	0	2	4	1	2	1	3	2
2023	33	3	3	1	1	2	3	2	3	2						5	2	85	190	2	1	1	3	1	23.5457	3	1	1		1		1	1	1		1	1	0	0	1	1	0	1	3	1	2	0	1	1
2023	19	3	6	6	5	1	1	1	3	2	9	1	20	1	2	1	2	82	179	1	2	3	3	1	25.5922	3	1	1	1	1	0	4	4	1	20	1	1	1	0	1	1	0	2	3	3		1	1	2
2023	40	4	3	1	1	2	3	2	3	2						4	2	95	200	1	3		1	1	23.75	1		0	0		0	1	1	2		1	2	0	0	1	2	0	1	4	1	2	0	1	1
2023	73	2	2	7	1	2	3	2	3	2						5	3	80	182	2	3		3	1	24.1517	3		0	0		0	5	1	4		1	4	0	0	1	3	0	1	1	4	1	0	3	1
2023	71	3	2	7	1	1	1	1	3	2	1	1	35	1	40	1	4	80	178	2	3		3	1	25.2493	3		0	0		0	5	1	4	35	1	4	1	0	1	3	0	1	3	4	1	1	4	2
2023	42	4	2	1	1	2	3	2	3	2						4	2	86	183	1	3		3	1	25.6801	3		0	0		0	1	1	2		1	2	0	0	1	2	0	1	4	1	1	0	1	2
2023	24	4	2	1	5	2	3	2	3	2						2	2	85	181	1	3		3	1	25.9455	3		0	0		0	1	4	1		1	1	0	0	1	1	0	2	4	1	1	0	1	2
2023	30	4	2	1	1	1	3	2	2	1						2	2	91	185	1	3		3	1	26.5888	3		0	0		0	1	1	1		1	1	0	1	1	1	0	1	4	1	1	0	1	2
2023	73	2	3	7	3	2	3	2	3	2						5	3	63	170	1	3		3	1	21.7993	3		0	0		0	5	3	4		2	4	0	0	2	3	0	2	1	4	2	0	3	1
2023	33	4	2	1	1	2	3	2	3	2						5	2	75	180	2	3		2	1	23.1481			0	0		0	1	1	1		2	1	0	0	2	1	0	1	4	1	1	0	1	1
2023	43	3	3	1	4	2	3	2	3	2						3	3	75	179	2	3		1	1	23.4075	1		0	0		0	1	2	2		2	2	0	0	2	2	0	2	3	1	2	0	3	1
2023	75	3	3	7	1	3	3	2	2	1						2	3	68	170	1	3		2	1	23.5294			0	0		0	5	1	4		2	4	0	1	2	3	0	1	3	4	2	0	3	1
2023	41	4	2	8	1	2	3	2	3	2						4	2	70	168	2	3		3	1	24.8016	3		0	0		0	6	1	2		2	2	0	0	2	2	0	1	4	4	1	0	1	1
2023	60	3	3	1	1	1	1	1	3	2	1	1	25	1	25	2	3	75	172	2	3		3	1	25.3515	3		0	0		0	1	1	3	25	2	3	1	0	2	2	0	1	3	1	2	1	3	2
2023	38	4	3	1	1	2	3	2	3	2						3	2	75	172	2	3		2	1	25.3515			0	0		0	1	1	2		2	2	0	0	2	2	0	1	4	1	2	0	1	2
2023	72	3	3	7	3	2	3	2	3	2						5	3	70	165	1	3		1	1	25.7117	1		0	0		0	5	3	4		2	4	0	0	2	3	0	2	3	4	2	0	3	2
2023	25	4	2	1	1	2	3	2	3	2						5	2	75	170	2	3		3	1	25.9516	3		0	0		0	1	1	1		2	1	0	0	2	1	0	1	4	1	1	0	1	2
2023	47	3	2	2	1	1	3	2	3	2						5	3	78	180	1	1		1	1	24.0741	1		0	1		1	1	1	2		1	2	0	0	1	2	0	1	3	1	1	0	3	1
2023	45	3	3	2	1	2	3	2	3	2						2	2	69	172	1	2	1	2	1	23.3234		1	1	1	1	0	1	1	2		2	2	0	0	2	2	0	1	3	1	2	0	1	1
2023	47	4	3	1	1	1	3	2	3	2						5	2	120	175	2	1	4	1	1	39.1837	1	1	1	2	1	1	1	1	2		2	2	0	0	2	2	0	1	4	1	2	0	1	3
2023	21	3	2	6	5	1	2	1	2	1	1	1	5	2	2	1	1	72	180	2	1		3	1	22.2222	3		0	1		1	4	4	1	5	2	1	1	1	2	1	0	2	3	3	1	1	1	1
2023	44	3	3	1	1	1	3	2	3	2						5	3	65	167	1	1	1	3	1	23.3067	3	1	1	2	1	1	1	1	2		2	2	0	0	2	2	0	1	3	1	2	0	3	1
2023	48	4	3	1	1	2	3	2	3	2						1	2	110	190	2	1	7	1	1	30.4709	1	1	1	2	1	1	1	1	2		1	2	0	0	1	2	0	1	4	1	2	0	1	3
2023	20	3	2	2	5	1	1	1	1	1	1	1	5	1	2	1	2	75	182	2	1	3	3	1	22.6422	3	1	1		1		1	4	1	5	1	1	1	1	1	1	0	2	3	1	1	1	1	1
2023	45	4	3	1	1	2	3	2	3	2						4	2	85	185	2	3		3	1	24.8356	3		0	0		0	1	1	2		1	2	0	0	1	2	0	1	4	1	2	0	1	1
2023	56	4	3	2	2	1	1	1	3	2	1	1	30	1	30	2	3	85	176	2	3		3	1	27.4406	3		0	0		0	1	2	3	30	1	3	1	0	1	2	0	2	4	1	2	1	3	2
2023	58	3	3	1	1	2	3	2	3	2						4	2	78	180	1	3		1	1	24.0741	1		0	0		0	1	1	3		2	3	0	0	2	2	0	1	3	1	2	0	1	1
2023	53	3	3	1	1	2	3	2	3	2						5	2	75	173	2	3		3	1	25.0593	3		0	0		0	1	1	3		2	3	0	0	2	2	0	1	3	1	2	0	1	2
2023	56	3	3	2	1	2	3	2	3	2						5	2	76	173	1	3		3	1	25.3934	3		0	0		0	1	1	3		2	3	0	0	2	2	0	1	3	1	2	0	1	2
2023	36	3	2	1	1	2	3	2	2	1						1	1	80	180	1	2	5	3	1	24.6914	3	1	1	1	1	0	1	1	2		1	2	0	1	1	2	0	1	3	1	1	0	1	1
2023	18	1	4	6	5	2	3	2	3	2						3	1	70	181	1	2	3	3	1	21.3669	3	1	1	1	1	0	4	4	1		1	1	0	0	1	1	0	2	1	3	3	0	1	1
2023	67	4	1	1	3	1	1	1	3	2	1	1	15	1	42	1	3	60	172	2	3		3	1	20.2812	3		0	0		0	1	3	4	15	1	4	1	0	1	3	1	2	4	1	1	1	3	1
2023	78	3	3	7	1	1	1	1	3	2	1	1	15	1	52	1	3	85	180	1	3		3	1	26.2346	3		0	0		0	5	1	4	15	1	4	1	0	1	3	1	1	3	4	2	1	3	2
2023	84	1	4	7	3	2	3	2	3	2						4	5	65	160	1	3		1	1	25.3906	1		0	0		0	5	3	4		2	4	0	0	2	3	1	2	1	4	3	0	4	2
2023	60	3	3	1	5	2	3	2	3	2						5	3	82	160	1	3		1	1	32.0312	1		0	0		0	1	4	3		2	3	0	0	2	2	1	2	3	1	2	0	3	3
2023	50	3	3	1	1	1	1	1	3	2	1	1	30	1	25	2	7	60	176	1	1	1	3	1	19.3698	3	1	1	2	1	1	1	1	3	30	1	3	1	0	1	2	1	1	3	1	2	1		1
2023	45	3	3	1	1	1	3	2	3	2						3	3	66	173	1	1	1	3	1	22.0522	3	1	1		1		1	1	2		2	2	0	0	2	2	1	1	3	1	2	0	3	1
2023	56	3	2	1	1	1	3	2	3	2						3	3	65	167	1	1	0	1	1	23.3067	1	0	0	1	0	1	1	1	3		2	3	0	0	2	2	1	1	3	1	1	0	3	1
2023	27	4	3	1	5	2	3	2	3	2						1	2	60	164	1	2	0	3	1	22.3081	3	0	0	0	0	0	1	4	1		2	1	0	0	2	1	1	2	4	1	2	0	1	1
2023	29	4	3	1	1	2	3	2	3	2						3	1	115	185	1	1	0	1	1	33.6012	1	0	0		0		1	1	1		1	1	0	0	1	1	1	1	4	1	2	0	1	3
2023	42	3	3	1	5	2	3	2	3	2						2	3	125	190	2	1	0	3	1	34.626	3	0	0		0		1	4	2		1	2	0	0	1	2	1	2	3	1	2	0	3	3
2023	53	2	3	5	1	2	3	2	3	2						4	3	67	170	1	3		3	1	23.1834	3		0	0		0	3	1	3		2	3	0	0	2	2	0	1	1	3	2	0	3	1
2023	32	4	3	1	1	1	3	2	3	2						3	4	78	170	1	3		3	1	26.9896	3		0	0		0	1	1	1		2	1	0	0	2	1	0	1	4	1	2	0	4	2
2023	42	4	3	1	1	1	3	2	3	2						4	3	101	184	1	2	0	1	1	29.8322	1	0	0	0	0	0	1	1	2		1	2	0	0	1	2	0	1	4	1	2	0	3	2
2023	39	3	3	1	1	1	1	1	3	2	1	1	20	1	20	1	4	62	160	1	1	0	1	1	24.2187	1	0	0		0		1	1	2	20	2	2	1	0	2	2	0	1	3	1	2	1	4	1
2023	45	2	3	1	1	1	1	1	3	2	1	1	20	1	30	1	4	86	180	1	1	2	3	1	26.5432	3	1	1		1		1	1	2	20	1	2	1	0	1	2	0	1	1	1	2	1	4	2
2023	37	3	2	1	1	1	1	1	3	2	1	1	10	1	10	2	3	69	169	1	3		3	1	24.1588	3		0	0		0	1	1	2	10	2	2	1	0	2	2	0	1	3	1	1	1	3	1
2023	65	3	3	7	1	1	3	2	3	2						5	5	85	157	1	3		1	1	34.4842	1		0	0		0	5	1	4		2	4	0	0	2	3	0	1	3	4	2	0	4	3
2023	61	3	3	1	1	1	3	2	3	2						4	4	96	187	1	1	0	1	1	27.4529	1	0	0		0		1	1	3		1	3	0	0	1	2	0	1	3	1	2	0	4	2
2023	34	3	2	1	1	1	1	1	3	2	1	1	6	2	15	1	2	65	169	1	2	0	3	1	22.7583	3	0	0	0	0	0	1	1	1	6	2	1	1	0	2	1	0	1	3	1	1	1	1	1
2023	73	2	4	7	3	1	1	1	3	2	1	1	20	1	45	1	5	82	176	1	1	0	1	1	26.4721	1	0	0	1	0	1	5	3	4	20	1	4	1	0	1	3	0	2	1	4	3	1	4	2
2023	52	3	3	1	1	1	1	1	3	2	1	1	20	1	32	1	5	87	171	1	2	1	1	1	29.7527	1	1	1	1	1	0	1	1	3	20	1	3	1	0	1	2	0	1	3	1	2	1	4	2
2023	57	3	5	3	1	1	3	2	3	2						5	7	92	180	1	3		1	1	28.3951	1		0	0		0	2	1	3		1	3	0	0	1	2	0	1	3	2	3	0		2
2023	27	3	7	1	1	1	1	1	3	2	1	1	12	1	7	2	3	90	187	1	3		3	1	25.7371	3		0	0		0	1	1	1	12	1	1	1	0	1	1	0	1	3	1		1	3	2
2023	24	3	6	3	5	1	3	2	3	2						4	7	98	188	1	3		1	1	27.7275	1		0	0		0	2	4	1		1	1	0	0	1	1	0	2	3	2		0		2
2023	83	1	3	7	3	2	3	2	3	2						5	5	59	159	2	3		1	1	23.3377	1		0	0		0	5	3	4		2	4	0	0	2	3	0	2	1	4	2	0	4	1
2023	52	4	3	1	1	1	3	2	3	2						3	7	103	165	1	3		1	1	37.8329	1		0	0		0	1	1	3		2	3	0	0	2	2	0	1	4	1	2	0		3
2023	71	3	1	7	3	2	3	2	3	2						5	4	90	162	1	2	0	1	1	34.2936	1	0	0	0	0	0	5	3	4		2	4	0	0	2	3	0	2	3	4	1	0	4	3
2023	28	3	2	1	1	2	3	2	3	2						3	1	115	188	1	1	1	3	1	32.5373	3	1	1	2	1	1	1	1	1		1	1	0	0	1	1	0	1	3	1	1	0	1	3
2023	32	4	3	4	6	2	3	2	3	2						5	3	98	186	2	3		3	1	28.327	3		0	0		0	2	1	1		1	1	0	0	1	1	0	1	4	2	2	0	3	2
2023	70	2	3	7	3	1	1	1	3	2	1	1	15	1	52	1	5	60	160	2	3		4	1	23.4375			0	0		0	5	3	4	15	2	4	1	0	2	3	0	2	1	4	2	1	4	1
2023	45	2	4	4	1	1	1	1	3	2	1	1	12	1	10	1	3	85	162	2	5	1	1	1	32.3884	1	1	1		1		2	1	2	12	2	2	1	0	2	2	0	1	1	2	3	1	3	3
2023	41	4	2	1	2	2	4		4							5	3	58	161	1	1	2	3	1	22.3757	3	1	1		1		1	2	2		2	2			2	2	0	2	4	1	1		3	1
2023	25	3	3	1	6	2	3	2	3	2						3	1	82	185	1	1	2	4	1	23.9591		1	1		1		1	1	1		1	1	0	0	1	1	0	1	3	1	2	0	1	1
2023	67	3	4	7	1	2	3	2	3	2						6	3	85	175	1	1	3	1	1	27.7551	1	1	1		1		5	1	4		1	4	0	0	1	3	0	1	3	4	3	0	3	2
2023	61	3	2	3	1	1	1	1	2	1	1	1	15	1	30	2	4			2	1	2	4	1			1	1		1		2	1	3	15	1	3	1	1	1	2	0	1	3	2	1	1	4
2023	59	4	3	1	2	2	3	2	3	2						3	4	98	195	1	1	1	3	1	25.7725	3	1	1		1		1	2	3		1	3	0	0	1	2	0	2	4	1	2	0	4	2
2023	48	3	4	1	1	2	3	2	3	2						4	4	73	165	1	1	2	1	1	26.8136	1	1	1		1		1	1	2		2	2	0	0	2	2	0	1	3	1	3	0	4	2
2023	74	2	3	7	3	2	3	2	4							5	4	81	162	1	1	0	1	1	30.8642	1	0	0	1	0	1	5	3	4		2	4	0		2	3	0	2	1	4	2	0	4	3
2023	77	2	3	7	3	1	1	1	3	2	1	1	15	1	35	1	4	58	166	1	1	1	1	1	21.048	1	1	1	2	1	1	5	3	4	15	2	4	1	0	2	3	0	2	1	4	2	1	4	1
2023	30	3	2	1	2	1	3	2	1	1						1	3	92	195	1	1	2	3	1	24.1946	3	1	1		1		1	2	1		1	1	0	1	1	1	0	2	3	1	1	0	3	1
2023	37	4	1	1	1	1	1	1	3	2	1	1	5	1	5	1	3	62	171	1	1	5	3	1	21.2031	3	1	1	2	1	1	1	1	2	5	2	2	1	0	2	2	0	1	4	1	1	1	3	1
2023	55	3	2	4	1	2	2	1	3	2	5	2	1	2	2	4	4	89	192	1	2		4	1	24.1428			0	0		0	2	1	3	1	1	3	1	0	1	2	0	1	3	2	1	1	4	1
2023	65	4	2	2	2	1	1	1	4		1	1	5	1	26	3	1	102	195	2	2		1	1	26.8245	1		0	0		0	1	2	4	5	1	4	1		1	3	0	2	4	1	1	1	1	2
2023	58	2	3	1	5	2	3	2	2	1						5	5	86	179	1	1	3	1	1	26.8406	1	1	1		1		1	4	3		1	3	0	1	1	2	0	2	1	1	2	0	4	2
2023	22	4	3	6	5	2	3	2	2	1						3	2	85	192	1	1	2	3	1	23.0577	3	1	1		1		4	4	1		1	1	0	1	1	1	0	2	4	3	2	0	1	1
2023	28	4	3	1		1	2	1	2	1	1	1	3	1	3	2	7	75	169	2	4		1	1	26.2596	1		0				1		1	3	1	1	1	1	1	1	0		4	1	2	1		2
2023	62	4	3	1	1	2	3	2	3	2						4	4	85		1	3		3	1		3		0	0		0	1	1	3		1	3	0	0	1	2	1	1	4	1	2	0	4
2023	29	4	2	1	5	2	3	2	3	2						2	2	75		1	3		3	1		3		0	0		0	1	4	1		1	1	0	0	1	1	1	2	4	1	1	0	1
2023	57	3	4	7	3	1	1	1	3	2	1	1	10	1	30	1	4	60	170	1	3		1	1	20.7612	1		0	0		0	5	3	3	10	1	3	1	0	1	2	1	2	3	4	3	1	4	1
2023	30	3	2	1	5	2	3	2	3	2						2	2	80	185	2	3		3	1	23.3747	3		0	0		0	1	4	1		1	1	0	0	1	1	1	2	3	1	1	0	1	1
2023	29	3	3	3	5	2	3	2	3	2						2	3	66	168	1	3		3	1	23.3844	3		0	0		0	2	4	1		1	1	0	0	1	1	1	2	3	2	2	0	3	1
2023	74	3	3	7	2	1	1	1	3	2	1	1	25	1	45	1	4	66	168	2	3		1	1	23.3844	1		0	0		0	5	2	4	25	1	4	1	0	1	3	1	2	3	4	2	1	4	1
2023	51	3	2	3	1	2	3	2	3	2						4	4	76	179	2	3		1	1	23.7196	1		0	0		0	2	1	3		1	3	0	0	1	2	1	1	3	2	1	0	4	1
2023	29	4	3	1	5	2	3	2	3	2						3	3	80	183	2	3		3	1	23.8884	3		0	0		0	1	4	1		1	1	0	0	1	1	1	2	4	1	2	0	3	1
2023	74	3	2	7	3	2	3	2	3	2						4	4	76	176	1	3		1	1	24.5351	1		0	0		0	5	3	4		1	4	0	0	1	3	1	2	3	4	1	0	4	1
2023	30	4	2	1	1	2	3	2	3	2						2	1	75	173	1	3		3	1	25.0593	3		0	0		0	1	1	1		1	1	0	0	1	1	1	1	4	1	1	0	1	2
2023	72	3	2	7	1	1	1	1	3	2	1	1	20	1	50	1	4	83	180	1	3		1	1	25.6173	1		0	0		0	5	1	4	20	1	4	1	0	1	3	1	1	3	4	1	1	4	2
2023	41	4	3	1	1	1	3	2	3	2						3	3	85	180	2	3		1	1	26.2346	1		0	0		0	1	1	2		1	2	0	0	1	2	1	1	4	1	2	0	3	2
2023	55	4	1	1	1	2	3	2	3	2	8					3	2	98	183	1	3		3	1	29.2633	3		0	0		0	1	1	3		1	3	0	0	1	2	1	1	4	1	1	0	1	2
2023	74	2	2	7	3	2	3	2	3	2						5	4			2	3		1	1		1		0	0		0	5	3	4		2	4	0	0	2	3	1	2	1	4	1	0	4
2023	87	4	3	7	1	2	3	2	3	2						5	4		152	2	3		1	1		1		0	0		0	5	1	4		2	4	0	0	2	3	1	1	4	4	2	0	4
2023	82	4	4	7	3	2	3	2	3	2						3	4		153	1	3	0	1	1		1	0	0	0	0	0	5	3	4		2	4	0	0	2	3	1	2	4	4	3	0	4
2023	68	3	3	7	3	1	1	1	3	2	1	1	6	1	21	1	5	51	164	2	3		1	1	18.9619	1		0	0		0	5	3	4	6	2	4	1	0	2	3	1	2	3	4	2	1	4	1
2023	28	3	2	1	5	2	3	2	3	2						3	3	52	165	2	3		3	1	19.1001	3		0	0		0	1	4	1		2	1	0	0	2	1	1	2	3	1	1	0	3	1
2023	32	4	3	1	1	2	3	2	3	2						2	3	60	173	1	3		3	1	20.0474	3		0	0		0	1	1	1		2	1	0	0	2	1	1	1	4	1	2	0	3	1
2023	23	3	2	1	5	1	1	1	3	2	1	1	15	1	4	1	2	59	170	1	3		3	1	20.4152	3		0	0		0	1	4	1	15	2	1	1	0	2	1	1	2	3	1	1	1	1	1
2023	58	4	3	1	2	2	3	2	3	2						3	3	54	162	1	3		1	1	20.5761	1		0	0		0	1	2	3		2	3	0	0	2	2	1	2	4	1	2	0	3	1
2023	63	4	3	1	1	1	1	1	3	2	1	1	20	1		1	4	56	164	1	3		3	1	20.8209	3		0	0		0	1	1	3	20	2	3	1	0	2	2	1	1	4	1	2	1	4	1
2023	47	3	4	1	2	2	3	2	3	2						2	4	50	151	1	3		1	1	21.9289	1		0	0		0	1	2	2		2	2	0	0	2	2	1	2	3	1	3	0	4	1
2023	62	3	3	1	3	2	3	2	4							1	4	66	171	1	3		1	1	22.571	1		0	0		0	1	3	3		2	3	0		2	2	1	2	3	1	2	0	4	1
2023	48	3	2	2	1	2	3	2	3	2						3	2	68	173	1	3		3	1	22.7204	3		0	0		0	1	1	2		2	2	0	0	2	2	1	1	3	1	1	0	1	1
2023	45	4	2	1	2	2	3	2	3	2						4	2	72	178	2	3		2	1	22.7244			0	0		0	1	2	2		2	2	0	0	2	2	1	2	4	1	1	0	1	1
2023	46	4	2	1	2	2	3	2	3	2						3	4	72	178	2	3		3	1	22.7244	3		0	0		0	1	2	2		2	2	0	0	2	2	1	2	4	1	1	0	4	1
2023	72	3	1	7	1	1	1	1	3	2	1	1	20	1	52	2	3	80	178	2	3		1	1	25.2493	1		0	0		0	5	1	4	20	2	4	1	0	2	3	1	1	3	4	1	1	3	2
2023	55	3	1	1	1	2	3	2	3	2						3	2	70	166	2	3		3	1	25.4028	3		0	0		0	1	1	3		2	3	0	0	2	2	1	1	3	1	1	0	1	2
2023	60	3	3	1	3	1	2	1	3	2	1	2	15	2	15	3	3	77	173	2	3		1	1	25.7276	1		0	0		0	1	3	3	15	2	3	1	0	2	2	1	2	3	1	2	1	3	2
2023	73	4	3	7	2	1	1	1	3	2	1	1	15	1	35	1	3	75	170	1	3		1	1	25.9516	1		0	0		0	5	2	4	15	2	4	1	0	2	3	1	2	4	4	2	1	3	2
2023	55	3	2	1	1	2	3	2	3	2						4	3	75	164	1	3		2	1	27.8852			0	0		0	1	1	3		2	3	0	0	2	2	1	1	3	1	1	0	3	2
2023	62	3	3	1	1	2	3	2	3	2						3	4	78	166	2	3		3	1	28.306	3		0	0		0	1	1	3		2	3	0	0	2	2	1	1	3	1	2	0	4	2
2023	21	3	3	6	5	1	2	1	2	1	1	2	10	2	3	2	2	80	182	1	1		3	1	24.1517	3		0				4	4	1	10	1	1	1	1	1	1	1	2	3	3	2	1	1	1
2023	45	3	2	1	6	1	1	1	3	2	1	1	10	1	25	4	1		177	1	4	1	3	1		3	1	1		1		1	1	2	10	2	2	1	0	2	2	1	1	3	1	1	1	1
2023	29	3	5	3	6	1	1	1	2	1	1	1	4	1	4	4	7	58	166	2	2	0	3	1	21.048	3	0	0	0	0	0	2	1	1	4	2	1	1	1	2	1	1	1	3	2	3	1		1
2023	35	4	2	1	5	1	2	1	3	2	2	1		1		1	4	88	174	1	1	0	3	1	29.0659	3	0	0		0		1	4	2		1	2	1	0	1	2	1	2	4	1	1	1	4	2
2023	44	4	2	1	2	1	3	2	3	2						3	2	98	183	1	2	0	3	1	29.2633	3	0	0	0	0	0	1	2	2		1	2	0	0	1	2	1	2	4	1	1	0	1	2
2023	62	3	3	2	2	1	1	1	3	2	1	1	15	1	30	1	3	80	172	1	1		1	1	27.0416	1		0	1		1	1	2	3	15	1	3	1	0	1	2	1	2	3	1	2	1	3	2
2023	62	4	2	1	1	1	1	1	3	2	1	1	20	1	40	2	3	70	190	1	1		3	1	19.3906	3		0	1		1	1	1	3	20	1	3	1	0	1	2	1	1	4	1	1	1	3	1
2023	45	4	1	1	1	2	3	2	3	2						2	1	88	195	1	1	1	3	1	23.1427	3	1	1		1		1	1	2		1	2	0	0	1	2	1	1	4	1	1	0	1	1
2023	57	4	3	1	1	2	3	2	3	2						3	3	71	175	1	2		3	1	23.1837	3		0	0		0	1	1	3		1	3	0	0	1	2	1	1	4	1	2	0	3	1
2023	36	4	2	2	1	2	3	2	4							2	3	52	171	1	2	0	3	1	17.7832	3	0	0	0	0	0	1	1	2		2	2	0		2	2	1	1	4	1	1	0	3	0
2023	21	3	2	6	5	2	3	2	3	2						3	2	62	161	2	2	0	3	1	23.9188	3	0	0	0	0	0	4	4	1		2	1	0	0	2	1	1	2	3	3	1	0	1	1
2023	38	3	3	1	1	1	2	1	3	2	2	2	2	2	8	3	4	72	182	1	1		3	1	21.7365	3		0				1	1	2	2	1	2	1	0	1	2	1	1	3	1	2	1	4	1
2023	19	3	3	4	5	2	3	2	3	2						5	1	50	165	1	2		3	1	18.3655	3		0	0		0	2	4	1		2	1	0	0	2	1	1	2	3	2	2	0	1	0
2023	41	2	3	2	1	2	3	2	3	2						1	3	94	186	2	1	4	1	1	27.1708	1	1	1	2	1	1	1	1	2		1	2	0	0	1	2	1	1	1	1	2	0	3	2
2023	36	3	3	1	1	2	3	2	3	2						3	2	88	191	1	3		3	1	24.1221	3		0	0		0	1	1	2		1	2	0	0	1	2	0	1	3	1	2	0	1	1
2023	49	3	4	8	5	2	3	2	3	2						4	5	87	189	2	3		1	1	24.3554	1		0	0		0	6	4	2		1	2	0	0	1	2	0	2	3	4	3	0	4	1
2023	62	4	2	1	1	1	1	1	3	2	1	1	20	1	35	1	3	52	168	2	3		3	1	18.424	3		0	0		0	1	1	3	20	2	3	1	0	2	2	0	1	4	1	1	1	3	0
2023	24	4	2	1	5	2	3	2	3	2						3	1	58	177	1	3		3	1	18.5132	3		0	0		0	1	4	1		2	1	0	0	2	1	0	2	4	1	1	0	1	1
2023	26	3	3	3	5	2	3	2	3	2						3	2	55	167	1	3		3	1	19.721	3		0	0		0	2	4	1		2	1	0	0	2	1	0	2	3	2	2	0	1	1
2023	19	3	2	6	5	2	3	2	2	1						2	1	60	167	1	3		3	1	21.5139	3		0	0		0	4	4	1		2	1	0	1	2	1	0	2	3	3	1	0	1	1
2023	54	3	2	5	1	1	3	2	3	2						4	2	72	169	1	3		3	1	25.2092	3		0	0		0	3	1	3		2	3	0	0	2	2	0	1	3	3	1	0	1	2
2023	68	2	3	5	1	2	3	2	3	2						4	4	78	161	1	3		1	1	30.0914	1		0	0		0	3	1	4		2	4	0	0	2	3	0	1	1	3	2	0	4	3
2023	67	2	3	5	1	2	3	2	3	2						3	4	82	164	2	3		1	1	30.4878	1		0	0		0	3	1	4		2	4	0	0	2	3	0	1	1	3	2	0	4	3
2023	49	3	3	2	6	1	3	2	3	2						4	2	103	199	1	1		1	1	26.0094	1		0	1		1	1	1	2		1	2	0	0	1	2	0	1	3	1	2	0	1	2
2023	43	3	1	2	1	2	3	2	3	2						4	2	90	195	1	1	1	3	1	23.6686	3	1	1		1		1	1	2		1	2	0	0	1	2	0	1	3	1	1	0	1	1
2023	30	4	2	1	5	1	1	1	3	2	1	1	20	1	9	1	2	60	167	1	1	2	3	1	21.5139	3	1	1	2	1	1	1	4	1	20	2	1	1	0	2	1	0	2	4	1	1	1	1	1
2023	45	3	3	1	2	1	1	1	3	2	1	1	20	1	21	1	4	92	186	2	1	3	1	1	26.5927	1	1	1	2	1	1	1	2	2	20	1	2	1	0	1	2	0	2	3	1	2	1	4	2
2023	73	3	3	7	1	1	3	2	3	2						2	4	86	178	1	1		1	1	27.143	1		0	1		1	5	1	4		1	4	0	0	1	3	0	1	3	4	2	0	4	2
2023	55	3	3	2	1	1	3	2	3	2						5	2	67	167	1	2	0	3	1	24.0238	3	0	0	0	0	0	1	1	3		2	3	0	0	2	2	0	1	3	1	2	0	1	1
2023	86	4	2	7	1	2	3	2	3	2						5	3	63	172	1	1		1	1	21.2953	1		0				5	1	4		1	4	0	0	1	3	0	1	4	4	1	0	3	1
2023	58	4	2	1	6	2	3	2	3	2						3	3	94	180	2	2	0	1	1	29.0123	1	0	0	0	0	0	1	1	3		2	3	0	0	2	2	0	1	4	1	1	0	3	2
2023	69	4	1	7	2	2	3	2	3	2						5	2	74	176	1	1	1	1	1	23.8895	1	1	1	2	1	1	5	2	4		2	4	0	0	2	3	0	2	4	4	1	0	1	1
2023	45	3	3	1	1	2	3	2	3	2						2	2	90	160	1	3		3	1	35.1562	3		0	0		0	1	1	2		2	2	0	0	2	2	0	1	3	1	2	0	1	3
2023	22	4	1	6	5	2	2	1	3	2	4	2	1	2	2	5	1	69	172	1	2	0	3	1	23.3234	3	0	0	0	0	0	4	4	1	1	1	1	1	0	1	1	0	2	4	3	1	1	1	1
2023	68	3	2	7	1	2	3	2	3	2						4	3	78	172	1	3		1	1	26.3656	1		0	0		0	5	1	4		1	4	0	0	1	3	1	1	3	4	1	0	3	2
2023	72	4	2	7	1	1	3	2	3	2						5	4	80	170	1	3		1	1	27.6817	1		0	0		0	5	1	4		1	4	0	0	1	3	1	1	4	4	1	0	4	2
2023	42	3	2	1	1	1	1	1	2	1	1	1	5	1	19	2	2	61	179	1	3		3	1	19.0381	3		0	0		0	1	1	2	5	2	2	1	1	2	2	1	1	3	1	1	1	1	1
2023	22	3	1	1	5	2	3	2	3	2						5	1	57	170	1	3		3	1	19.7232	3		0	0		0	1	4	1		2	1	0	0	2	1	1	2	3	1	1	0	1	1
2023	61	4	1	1	1	1	2	1	3	2	1	1	2	2	20	3	2	68	158	1	3		1	1	27.2392	1		0	0		0	1	1	3	2	2	3	1	0	2	2	1	1	4	1	1	1	1	2
2023	50	4	3	1	1	2	3	2	3	2						5	2	100	165	1	3		3	1	36.7309	3		0	0		0	1	1	3		2	3	0	0	2	2	1	1	4	1	2	0	1	3
2023	76	4	2	7	3	2	3	2	3	2						5	3	75	157	1	1	0	1	1	30.4272	1	0	0		0		5	3	4		2	4	0	0	2	3	1	2	4	4	1	0	3	3
2023	50	3	2	1	1	2	3	2	3	2						5	3	100	185	1	2		1	1	29.2184	1		0	0		0	1	1	3		1	3	0	0	1	2	1	1	3	1	1	0	3	2
2023	25	3	3	1	5	2	3	2	3	2						5	2	103	189	1	2	0	3	1	28.8346	3	0	0	0	0	0	1	4	1		1	1	0	0	1	1	1	2	3	1	2	0	1	2
2023	40	3	1	1	1	2	3	2	3	2						4	1	75	179	1	2	0	3	1	23.4075	3	0	0	0	0	0	1	1	2		1	2	0	0	1	2	1	1	3	1	1	0	1	1
2023	43	3	2	1	1	1	2	1	2	1	1	1	2	1	20	2	2	88	175	1	1	2	3	1	28.7347	3	1	1	2	1	1	1	1	2	2	1	2	1	1	1	2	1	1	3	1	1	1	1	2
2023	21	3	1	1	5	2	3	2	3	2						5	1	65	170	1	3		3	1	22.4913	3		0	0		0	1	4	1		1	1	0	0	1	1	0	2	3	1	1	0	1	1
2023	83	2	4	7	3	2	3	2	3	2						5	3		154	1	3		1	1		1		0	0		0	5	3	4		2	4	0	0	2	3	0	2	1	4	3	0	3
2023	84	2	2	7	3	2	3	2	3	2						5	3	56	150	1	3		1	1	24.8889	1		0	0		0	5	3	4		2	4	0	0	2	3	0	2	1	4	1	0	3	1
2023	66	3	2	5	1	2	3	2	3	2						5	3	64	159	1	3		1	1	25.3155	1		0	0		0	3	1	4		2	4	0	0	2	3	0	1	3	3	1	0	3	2
2023	68	3	3	7	1	2	3	2	3	2						5	2	58		1	2		1	1		1		0	0		0	5	1	4		2	4	0	0	2	3	0	1	3	4	2	0	1
2023	23	3	1	1		2	2	1	3	2	3	1		2	1	5	2	54	164	1	2	0	3	1	20.0773	3	0	0	0	0	0	1		1		2	1	1	0	2	1	0		3	1	1	1	1	1
2023	70	3	4	7	1	1	3	2	3	2						5	5	59	178	2	1	0	1	1	18.6214	1	0	0		0		5	1	4		1	4	0	0	1	3	0	1	3	4	3	0	4	1
2023	64	3	2	7	1	2	3	2	3	2						5	2	78	179	1	1	2	3	1	24.3438	3	1	1	2	1	1	5	1	3		1	3	0	0	1	2	0	1	3	4	1	0	1	1
2023	62	3	2	2		1	1	1	3	2	1	1	4	1	25	2	4	71	173	1	1	3	1	1	23.7228	1	1	1	2	1	1	1		3	4	1	3	1	0	1	2	0		3	1	1	1	4	1
2023	36	4	2	1	1	1	1	1	1	1	1	1	20	1	15	1	2		165	1	3		3	1		3		0	0		0	1	1	2	20	2	2	1	1	2	2	0	1	4	1	1	1	1
2023	22	4	2	1	5	2	3	2	3	2						5	1	62	169	1	3		3	1	21.7079	3		0	0		0	1	4	1		2	1	0	0	2	1	0	2	4	1	1	0	1	1
2023	63	3	3	1	1	1	3	2	3	2						4	2	58	163	1	3		1	1	21.83	1		0	0		0	1	1	3		2	3	0	0	2	2	0	1	3	1	2	0	1	1
2023	49	4	3	1	1	1	3	2	3	2						5	3	82	185	1	2		3	1	23.9591	3		0	0		0	1	1	2		1	2	0	0	1	2	0	1	4	1	2	0	3	1
2023	52	3	3	1	1	1	1	1	3	2	1	1	20	1	30	3	2	95	178	1	1	1	4	1	29.9836		1	1	2	1	1	1	1	3	20	1	3	1	0	1	2	0	1	3	1	2	1	1	2
2023	45	4	3	1	1	1	1	1	3	2	1	1	30	1	30	4	2	116	188	1	1	1	3	1	32.8203	3	1	1	2	1	1	1	1	2	30	1	2	1	0	1	2	0	1	4	1	2	1	1	3
2023	84	1	4	7	3	2	3	2	3	2						5	5	83	166	1	3		1	1	30.1205	1		0	0		0	5	3	4		2	4	0	0	2	3	0	2	1	4	3	0	4	3
2023	75	3	3	7	6	2	3	2	3	2						5	4	85	181	2	2	1	1	1	25.9455	1	1	1	1	1	0	5	1	4		1	4	0	0	1	3	0	1	3	4	2	0	4	2
2023	21	3	3	3	5	2	3	2	3	2						4	3	90	190	1	1	5	3	1	24.9307	3	1	1		1		2	4	1		1	1	0	0	1	1	0	2	3	2	2	0	3	1
2023	65	3	6	7	1	2	3	2	3	2						4	4	110	178	1	3		1	1	34.7178	1		0	0		0	5	1	4		1	4	0	0	1	3	0	1	3	4		0	4	3
2023	66	3	1	5	1	1	2	1	3	2	1	1	1	2	10	3	3	65	168	1	3		1	1	23.03	1		0	0		0	3	1	4	1	2	4	1	0	2	3	0	1	3	3	1	1	3	1
2023	62	3	2	7	1	1	1	1	3	2	1	1	10	1	40	1	3	75	178	1	3		1	1	23.6713	1		0	0		0	5	1	3	10	2	3	1	0	2	2	0	1	3	4	1	1	3	1
2023	39	3	3	1	1	2	3	2	3	2						5	4	72	168	2	3		3	1	25.5102	3		0	0		0	1	1	2		2	2	0	0	2	2	0	1	3	1	2	0	4	2
2023	43	3	1	1	1	2	3	2	3	2						1	2	95	185	1	1	20	1	1	27.7575	1	1	1	2	1	1	1	1	2		1	2	0	0	1	2	0	1	3	1	1	0	1	2
2023	22	3	3	1	5	1	2	1	2	1	1	1	10	1	2	1	2	58	170	1	2	1	3	1	20.0692	3	1	1	1	1	0	1	4	1	10	2	1	1	1	2	1	0	2	3	1	2	1	1	1
2023	69	2	5	8	1	1	1	1	3	2	1	1	10	1	50	1	5	65	175	2	3		1	1	21.2245	1		0	0		0	6	1	4	10	1	4	1	0	1	3	1	1	1	4	3	1	4	1
2023	20	4	4	6	5	2	3	2	3	2						5	3	83	180	1	3		3	1	25.6173	3		0	0		0	4	4	1		1	1	0	0	1	1	1	2	4	3	3	0	3	2
2023	65	3	3	7	1	1	3	2	3	2						4	4	100	185	1	3		1	1	29.2184	1		0	0		0	5	1	4		1	4	0	0	1	3	1	1	3	4	2	0	4	2
2023	51	4	2	1	1	2	3	2	3	2						5	2	104	185	2	3		1	1	30.3871	1		0	0		0	1	1	3		1	3	0	0	1	2	1	1	4	1	1	0	1	3
2023	35	3	3	3	2	3	3	2	3	2						5	5	101		2	3		1	1		1		0	0		0	2	2	2		2	2	0	0	2	2	1	2	3	2	2	0	4
2023	82	2	5	7	3	2	3	2	3	2						4	5	60	165	2	3		1	1	22.0386	1		0	0		0	5	3	4		2	4	0	0	2	3	1	2	1	4	3	0	4	1
2023	43	4	3	1	1	1	3	2	3	2						4	4	66	170	2	3		3	1	22.8374	3		0	0		0	1	1	2		2	2	0	0	2	2	1	1	4	1	2	0	4	1
2023	19	3	3	6	5	2	3	2	3	2						3	3	65	165	1	3		3	1	23.8751	3		0	0		0	4	4	1		2	1	0	0	2	1	1	2	3	3	2	0	3	1
2023	60	3	3	5	3	1	3	2	3	2						5	4	65	162	1	3		1	1	24.7676	1		0	0		0	3	3	3		2	3	0	0	2	2	1	2	3	3	2	0	4	1
2023	61	4	3	1	2	2	3	2	3	2						2	4	72	170	1	3		1	1	24.9135	1		0	0		0	1	2	3		2	3	0	0	2	2	1	2	4	1	2	0	4	1
2023	85	4	3	7	3	2	3	2	3	2						5	1	80	175	2	1		1	1	26.1224	1		0	1		1	5	3	4		2	4	0	0	2	3	1	2	4	4	2	0	1	2
2023	46	4	3	1	1	2	3	2	3	2						2	4			2	4		3	1		3		0				1	1	2		2	2	0	0	2	2	1	1	4	1	2	0	4
2023	20	3	3	1	5	2	3	2	3	2						4	2	69	168	1	1		3	1	24.4473	3		0				1	4	1		2	1	0	0	2	1	1	2	3	1	2	0	1	1
2023	75	2	3	7	1	1	3	2	3	2						5	4	90	178	2	1		1	1	28.4055	1		0	1		1	5	1	4		1	4	0	0	1	3	1	1	1	4	2	0	4	2
2023	64	3	4	8	3	1	3	2	3	2						1	5	88	176	2	1		1	1	28.4091	1		0				6	3	3		1	3	0	0	1	2	1	2	3	4	3	0	4	2
2023	22	4	3	6	5	2	3	2	3	2						6	3	68	167	1	4		3	1	24.3824	3		0				4	4	1		2	1	0	0	2	1	1	2	4	3	2	0	3	1
2023	66	2	3	7	1	1	1	1	3	2	1	1	6	1	10	3	3	55	170	1	1		3	1	19.0311	3		0				5	1	4	6	2	4	1	0	2	3	1	1	1	4	2	1	3	1
2023	59	4	3	1	1	2	3	2	3	2						3	4	71	162	1	1	0	1	1	27.0538	1	0	0		0		1	1	3		2	3	0	0	2	2	1	1	4	1	2	0	4	2
2023	35	4	3	1	5	1	1	1	3	2	1	1	15	1	10	4	3	79	178	1	2	1	3	1	24.9337	3	1	1	1	1	0	1	4	2	15	1	2	1	0	1	2	1	2	4	1	2	1	3	1
2023	31	3	2	2	6	2	3	2	3	2						5	2	83	176	1	2	3	3	1	26.7949	3	1	1	1	1	0	1	1	1		1	1	0	0	1	1	1	1	3	1	1	0	1	2
2023	43	3	3	1	1	2	3	2	3	2						2	4	100	186	1	2		3	1	28.9051	3		0	0		0	1	1	2		1	2	0	0	1	2	1	1	3	1	2	0	4	2
2023	38	3	2	1	1	1	1	1	3	2	1	1	20	1	5	1	3	105	185	1	2		1	1	30.6793	1		0	0		0	1	1	2	20	1	2	1	0	1	2	1	1	3	1	1	1	3	3
2023	28	3	3	1	6	1	1	1	3	2	1	1	30	1	10	1	3	85	178	1	1	3	3	1	26.8274	3	1	1		1		1	1	1	30	1	1	1	0	1	1	1	1	3	1	2	1	3	2
2023	22	3	3	3	5	2	3	2	3	2						2	1			1	3		3	1		3		0	0		0	2	4	1		1	1	0	0	1	1	1	2	3	2	2	0	1
2023	52	4	1	2	1	2	3	2	3	2						6	3			1	3		3	1		3		0	0		0	1	1	3		1	3	0	0	1	2	1	1	4	1	1	0	3
2023	57	4	3	1	2	2	1	1	3	2	1	1	20	1	30	1	3			1	1		3	1		3		0				1	2	3	20	1	3	1	0	1	2	1	2	4	1	2	1	3
2023	69	2	3	7	3	1	1	1	3	2	1	1	20	1	50	1	3			2	3		1	1		1		0	0		0	5	3	4	20	1	4	1	0	1	3	1	2	1	4	2	1	3
2023	54	3	5	8	1	2	3	2	3	2						6	5			2	3		1	1		1		0	0		0	6	1	3		1	3	0	0	1	2	1	1	3	4	3	0	4
2023	63	2	4	8	3	1	1	1	3	2	1	1	10	1	40	1	5			2	3		1	1		1		0	0		0	6	3	3	10	1	3	1	0	1	2	1	2	1	4	3	1	4
2023	83	2	4	7	3	2	3	2	3	2						5	5	68		2	3		1	1		1		0	0		0	5	3	4		1	4	0	0	1	3	1	2	1	4	3	0	4
2023	58	3	3	4	4	2	3	2	3	2						5	4		173	2	3		3	1		3		0	0		0	2	2	3		1	3	0	0	1	2	1	2	3	2	2	0	4
2023	73	2	3	7	3	2	3	2	3	2						4	4		175	1	2		1	1		1		0	0		0	5	3	4		1	4	0	0	1	3	1	2	1	4	2	0	4
2023	37	4	2	1	1	2	3	2	3	2						2	2	80	190	1	3		3	1	22.1607	3		0	0		0	1	1	2		1	2	0	0	1	2	1	1	4	1	1	0	1	1
2023	32	3	2	1	1	2	3	2	3	2						3	3	78	186	1	3		3	1	22.546	3		0	0		0	1	1	1		1	1	0	0	1	1	1	1	3	1	1	0	3	1
2023	55	3	2	2	1	2	3	2	3	2						3	4	80	186	1	3		1	1	23.1241	1		0	0		0	1	1	3		1	3	0	0	1	2	1	1	3	1	1	0	4	1
2023	82	4	2	7	1	1	1	1	3	2	1	1	30	1	50	1	3	82	185	1	3		4	1	23.9591			0	0		0	5	1	4	30	1	4	1	0	1	3	1	1	4	4	1	1	3	1
2023	54	3	3	1	1	2	3	2	3	2						6	3			1	3		3	1		3		0	0		0	1	1	3		2	3	0	0	2	2	1	1	3	1	2	0	3
2023	62	4	2	1	1	2	3	2	3	2						2	3			1	3		3	1		3		0	0		0	1	1	3		2	3	0	0	2	2	1	1	4	1	1	0	3
2023	83	2	3	5	1	2	3	2	3	2						3	5			2	4		1	1		1		0				3	1	4		2	4	0	0	2	3	1	1	1	3	2	0	4
2023	81	2	4	8	3	2	3	2	3	2						4	5			2	3		5	1				0	0		0	6	3	4		2	4	0	0	2	3	1	2	1	4	3	0	4
2023	54	2	5	5	1	2	3	2	3	2						6	4			2	3		3	1		3		0	0		0	3	1	3		2	3	0	0	2	2	1	1	1	3	3	0	4
2023	68	3	4	7	3	2	3	2	3	2						4	4			2	3		1	1		1		0	0		0	5	3	4		2	4	0	0	2	3	1	2	3	4	3	0	4
2023	75	2	5	7	3	2	3	2	3	2						1	5			2	3		1	1		1		0	0		0	5	3	4		2	4	0	0	2	3	1	2	1	4	3	0	4
2023	78	2	3	7	3	2	3	2	3	2						1	4	65		1	3		4	1				0	0		0	5	3	4		2	4	0	0	2	3	1	2	1	4	2	0	4
2023	74	3	3	7	1	1	1	1	3	2	1	1	10	1	35	1	4	70		2	3		4	1				0	0		0	5	1	4	10	2	4	1	0	2	3	1	1	3	4	2	1	4
2023	77	1	5	7	1	2	3	2	3	2						1	4	78		1	3		1	1		1		0	0		0	5	1	4		2	4	0	0	2	3	1	1	1	4	3	0	4
2023	64	3	2	4	1	2	3	2	3	2						5	4	85		3	3		3	1		3		0	0		0	2	1	3		2	3	0	0	2	2	1	1	3	2	1	0	4
2023	60	3	4	2	3	2	3	2	3	2						1	4		160	2	3		4	1				0	0		0	1	3	3		2	3	0	0	2	2	1	2	3	1	3	0	4
2023	61	3	6	5	1	1	1	1	3	2	1	1	10	1	25	1	7		175	2	3		3	1		3		0	0		0	3	1	3	10	2	3	1	0	2	2	1	1	3	3		1
2023	27	4	2	1	5	1	3	2	1	1						2	3	51	170	1	1	0	3	1	17.6471	3	0	0		0		1	4	1		2	1	0	1	2	1	1	2	4	1	1	0	3	0
2023	47	3	3	1	1	2	3	2	3	2						4	3	47	160	1	3		3	1	18.3594	3		0	0		0	1	1	2		2	2	0	0	2	2	1	1	3	1	2	0	3	0
2023	39	4	2	1	1	2	3	2	3	2						5	3	55	170	1	3		3	1	19.0311	3		0	0		0	1	1	2		2	2	0	0	2	2	1	1	4	1	1	0	3	1
2023	56	3	2	1	1	2	3	2	3	2						5	3	47	157	1	3		4	1	19.0677			0	0		0	1	1	3		2	3	0	0	2	2	1	1	3	1	1	0	3	1
2023	22	3	1	6	5	2	3	2	3	2						6	1	55	168	1	3		3	1	19.487	3		0	0		0	4	4	1		2	1	0	0	2	1	1	2	3	3	1	0	1	1
2023	20	3	3	6	5	2	3	2	3	2						2	2	58	172	1	3		3	1	19.6052	3		0	0		0	4	4	1		2	1	0	0	2	1	1	2	3	3	2	0	1	1
2023	68	2	4	7	1	2	3	2	3	2						4	5	56	165	2	4		3	1	20.5693	3		0				5	1	4		2	4	0	0	2	3	1	1	1	4	3	0	4	1
2023	47	3	2	5	1	2	3	2	3	2						5	3	70	181	1	3		3	1	21.3669	3		0	0		0	3	1	2		2	2	0	0	2	2	1	1	3	3	1	0	3	1
2023	57	3	3	1	1	1	1	1	3	2	1	1	20	1	25	1	4	52	156	1	3		3	1	21.3675	3		0	0		0	1	1	3	20	2	3	1	0	2	2	1	1	3	1	2	1	4	1
2023	20	3	1	6	5	2	3	2	3	2						3	1	60	167	1	3		3	1	21.5139	3		0	0		0	4	4	1		2	1	0	0	2	1	1	2	3	3	1	0	1	1
2023	40	4	3	2	2	2	3	2	3	2						4	4	59	165	1	3		3	1	21.6713	3		0	0		0	1	2	2		2	2	0	0	2	2	1	2	4	1	2	0	4	1
2023	38	3	4	3	1	1	1	1	2	1	1	1	18	1	10	1	4	57	160	2	3		4	1	22.2656			0	0		0	2	1	2	18	2	2	1	1	2	2	1	1	3	2	3	1	4	1
2023	36	3	3	4	1	1	3	2	2	1						4	4	61	159	2	3		3	1	24.1288	3		0	0		0	2	1	2		2	2	0	1	2	2	1	1	3	2	2	0	4	1
2023	20	3	3	6	5	2	3	2	3	2						3	3	68	167	1	3		3	1	24.3824	3		0	0		0	4	4	1		2	1	0	0	2	1	1	2	3	3	2	0	3	1
2023	26	4	2	1	1	1	3	2	2	1						2	1	70	168	2	3		3	1	24.8016	3		0	0		0	1	1	1		2	1	0	1	2	1	1	1	4	1	1	0	1	1
2023	67	4	2	7	1	2	3	2	3	2						5	4	67	163	2	3		3	1	25.2174	3		0	0		0	5	1	4		2	4	0	0	2	3	1	1	4	4	1	0	4	2
2023	52	3	3	1	3	2	3	2	3	2						1	4	65	160	1	3		3	1	25.3906	3		0	0		0	1	3	3		2	3	0	0	2	2	1	2	3	1	2	0	4	2
2023	32	3	3	8	1	2	3	2	3	2						4	3	74	168	2	3		2	1	26.2188			0	0		0	6	1	1		2	1	0	0	2	1	1	1	3	4	2	0	3	2
2023	85	1	5	7	3	2	3	2	3	2						4	5	75	165	1	3		1	1	27.5482	1		0	0		0	5	3	4		2	4	0	0	2	3	1	2	1	4	3	0	4	2
2023	45	3	3	1	1	1	3	2	3	2						4	3	79	167	1	3		3	1	28.3266	3		0	0		0	1	1	2		2	2	0	0	2	2	1	1	3	1	2	0	3	2
2023	36	4	2	1	1	2	3	2	3	2						5	1	76	163	1	3		3	1	28.6048	3		0	0		0	1	1	2		2	2	0	0	2	2	1	1	4	1	1	0	1	2
2023	42	4	2	1	1	2	3	2	3	2						3	3	76	160	1	3		3	1	29.6875	3		0	0		0	1	1	2		2	2	0	0	2	2	1	1	4	1	1	0	3	2
2023	68	4	3	7	1	1	3	2	3	2						5	5	80	154	1	3		1	1	33.7325	1		0	0		0	5	1	4		2	4	0	0	2	3	1	1	4	4	2	0	4	3
2023	28	4	2	2	1	2	3	2	2	1						4	2	105	174	1	3		2	1	34.6809			0	0		0	1	1	1		2	1	0	1	2	1	1	1	4	1	1	0	1	3
2023	36	4	2	1	1	2	3	2	3	2						6	2	60	170	1	2		3	1	20.7612	3		0	0		0	1	1	2		2	2	0	0	2	2	1	1	4	1	1	0	1	1
2023	51	4	2	2	2	2	3	2	3	2						6	3		175	1	1	2	3	1		3	1	1	2	1	1	1	2	3		1	3	0	0	1	2	1	2	4	1	1	0	3
2023	55	3	4	1	1	1	1	1	3	2	1	1	30	1	25	1	4		175	2	1	2	4	1			1	1	2	1	1	1	1	3	30	1	3	1	0	1	2	1	1	3	1	3	1	4
2023	51	3	3	1	1	2	3	2	3	2						2	4	80	189	2	4		3	1	22.3958	3		0				1	1	3		1	3	0	0	1	2	1	1	3	1	2	0	4	1
2023	80	2	3	7	1	2	3	2	3	2						5	4	90	175	1	1		1	1	29.3878	1		0	1		1	5	1	4		1	4	0	0	1	3	1	1	1	4	2	0	4	2
2023	40	4	2	2	2	1	1	1	3	2	1	1	40	1	20	1	3			2	1	7	3	1		3	1	1	2	1	1	1	2	2	40	1	2	1	0	1	2	1	2	4	1	1	1	3
2023	79	1	5	7	1	1	1	1	3	2	1	1	20	1	60	1	5			1	1		1	1		1		0	1		1	5	1	4	20	1	4	1	0	1	3	1	1	1	4	3	1	4
2023	60	2	3	8	5	1	1	1	3	2	1	1	10	1	30	1	4		173	3	4		1	1		1		0				6	4	3	10	1	3	1	0	1	2	1	2	1	4	2	1	4
2023	48	4	2	1	1	2	3	2	3	2						4	3	90	180	1	1	0	1	1	27.7778	1	0	0		0		1	1	2		1	2	0	0	1	2	1	1	4	1	1	0	3	2
2023	76	1	5	7	1	1	3	2	3	2						1	3			2	1		4	1				0	1		1	5	1	4		2	4	0	0	2	3	1	1	1	4	3	0	3
2023	51	3	2	1	1	2	3	2	2	1						3	3	79	160	2	2		1	1	30.8594	1		0	0		0	1	1	3		2	3	0	1	2	2	1	1	3	1	1	0	3	3
2023	43	4	2	1	1	1	3	2	3	2						5	2	89	178	1	1	2	3	1	28.0899	3	1	1	2	1	1	1	1	2		1	2	0	0	1	2	1	1	4	1	1	0	1	2
2023	52	3	3	1	1	1	3	2	3	2						1	3	74	175	1	1	0	1	1	24.1633	1	0	0		0		1	1	3		2	3	0	0	2	2	1	1	3	1	2	0	3	1
2023	46	4	2	1	1	2	3	2	3	2						5	2	85	188	1	1	1	3	1	24.0493	3	1	1		1		1	1	2		1	2	0	0	1	2	1	1	4	1	1	0	1	1
2023	48	4	2	1	1	2	3	2	3	2						3	3	80	170	1	1	0	1	1	27.6817	1	0	0		0		1	1	2		1	2	0	0	1	2	1	1	4	1	1	0	3	2
2023	46	2	3	1	1	2	3	2	3	2						5	1		178	2	2		4	1				0	0		0	1	1	2		2	2	0	0	2	2	1	1	1	1	2	0	1
2023	52	4	2	1	1	2	3	2	3	2						4	2	94	180	1	1	0	1	1	29.0123	1	0	0		0		1	1	3		1	3	0	0	1	2	1	1	4	1	1	0	1	2
2023	33	3	3	1	3	1	2	1	3	2	1	1	7	2	4	5	3		163	1	2	0	3	1		3	0	0	0	0	0	1	3	1	7	2	1	1	0	2	1	1	2	3	1	2	1	3
2023	60	4	2	2	2	2	3	2	3	2						6	3			1	2	2	1	1		1	1	1	1	1	0	1	2	3		1	3	0	0	1	2	1	2	4	1	1	0	3
2023	19	3	3	1	5	2	3	2	3	2						3	3	91	199	1	1	0	3	1	22.9792	3	0	0		0		1	4	1		1	1	0	0	1	1	1	2	3	1	2	0	3	1
2023	46	3	3	1	6	1	1	1	3	2	1	1	35	1	25	1	3	76	179	1	1	5	4	1	23.7196		1	1	2	1	1	1	1	2	35	1	2	1	0	1	2	1	1	3	1	2	1	3	1
2023	45	4	2	1	1	2	3	2	3	2						3	4	101	189	1	1	0	1	1	28.2747	1	0	0		0		1	1	2		1	2	0	0	1	2	1	1	4	1	1	0	4	2
2023	29	3	2	1	1	1	1	1	3	2	1	1	20	1	10	1	3	103	183	1	1	4	4	1	30.7564		1	1	2	1	1	1	1	1	20	1	1	1	0	1	1	1	1	3	1	1	1	3	3
2023	47	4	2	1	1	1	1	1	2	1	1	1	20	1	29	1	3	110	179	1	1	4	1	1	34.331	1	1	1	2	1	1	1	1	2	20	1	2	1	1	1	2	1	1	4	1	1	1	3	3
2023	54	4	3	1	2	1	1	1	3	2	1	1	30	1	32	1	4	61	156	2	2	4	1	1	25.0657	1	1	1	1	1	0	1	2	3	30	2	3	1	0	2	2	1	2	4	1	2	1	4	2
2023	44	4	2	1	1	2	3	2	3	2						4	5	123	178	2	2	3	1	1	38.8209	1	1	1	1	1	0	1	1	2		1	2	0	0	1	2	1	1	4	1	1	0	4	3
2023	30	4	2	1	5	1	1	1	3	2	1	1	30	1	20	1	3		180	2	1	10	1	1		1	1	1	2	1	1	1	4	1	30	1	1	1	0	1	1	1	2	4	1	1	1	3
2023	28	4	2	1	5	2	3	2	3	2						1	3	60	162	1	1	2	3	1	22.8624	3	1	1		1		1	4	1		2	1	0	0	2	1	1	2	4	1	1	0	3	1
2023	29	4	2	1	1	2	3	2	3	2						4	2	73	178	1	2		3	1	23.04	3		0	0		0	1	1	1		1	1	0	0	1	1	1	1	4	1	1	0	1	1
2023	30	4	3	1	5	1	2	1	3	2	1	2	10	2	10	2	3	73	168	1	1	1	3	1	25.8645	3	1	1	2	1	1	1	4	1	10	1	1	1	0	1	1	1	2	4	1	2	1	3	2
2023	53	3	3	1	1	1	1	1	3	2	1	1	30	1	36	1	4	73	173	1	1	10	5	1	24.3911		1	1	2	1	1	1	1	3	30	1	3	1	0	1	2	1	1	3	1	2	1	4	1
2023	19	3	2	6	5	2	3	2	3	2						1	1	79	193	1	1	8	3	1	21.2086	3	1	1	2	1	1	4	4	1		1	1	0	0	1	1	1	2	3	3	1	0	1	1
2023	47	3	3	1	1	1	1	1	3	2	1	1	35	1	32	1	3	69	167	1	1	6	5	1	24.7409		1	1	2	1	1	1	1	2	35	1	2	1	0	1	2	1	1	3	1	2	1	3	1
2023	32	3	3	2	6	1	1	1	3	2	1	1	30	1	11	1	4	103	184	1	1	8	4	1	30.423		1	1	2	1	1	1	1	1	30	1	1	1	0	1	1	1	1	3	1	2	1	4	3
2023	30	3	3	2	1	1	1	1	3	2	1	1	30	1	15	1	4	69	171	1	1	4	3	1	23.597	3	1	1	2	1	1	1	1	1	30	1	1	1	0	1	1	1	1	3	1	2	1	4	1
2023	47	4	2	1	1	2	3	2	3	2						2	3	83	184	1	1	0	5	1	24.5156		0	0	1	0	1	1	1	2		1	2	0	0	1	2	0	1	4	1	1	0	3	1
2023	57	4	2	1	2	2	3	2	3	2						1	3	88	190	1	1	5	1	1	24.3767	1	1	1	2	1	1	1	2	3		1	3	0	0	1	2	0	2	4	1	1	0	3	1
2023	27	3	3	1	6	1	3	2	3	2						4	2	66	159	1	3		3	1	26.1066	3		0	0		0	1	1	1		2	1	0	0	2	1	0	1	3	1	2	0	1	2
2023	21	3	3	6	5	2	3	2	3	2						1	3	91	185	1	2	0	3	1	26.5888	3	0	0	0	0	0	4	4	1		1	1	0	0	1	1	0	2	3	3	2	0	3	2
2023	47	3	2	1	1	2	3	2	3	2						1	3	85	178	1	1	1	3	1	26.8274	3	1	1		1		1	1	2		1	2	0	0	1	2	0	1	3	1	1	0	3	2
2023	43	4	3	1	1	2	3	2	3	2						2	3	103	176	1	2	1	3	1	33.2515	3	1	1	1	1	0	1	1	2		1	2	0	0	1	2	0	1	4	1	2	0	3	3
2023	41	3	2	2	1	1	1	1	3	2	1	1	30	1	27	1	3	79	184	1	2	2	3	1	23.3341	3	1	1	1	1	0	1	1	2	30	1	2	1	0	1	2	0	1	3	1	1	1	3	1
2023	59	3	3	1	1	2	3	2	3	2						2	3	82	161	1	3		1	1	31.6346	1		0	0		0	1	1	3		2	3	0	0	2	2	0	1	3	1	2	0	3	3
2023	37	4	2	1	1	2	3	2	3	2						1	3	91	180	1	1	0	3	1	28.0864	3	0	0		0		1	1	2		1	2	0	0	1	2	0	1	4	1	1	0	3	2
2023	51	3	3	1	1	1	1	1	3	2	1	1	30	1	30	1	4	96	176	1	1	0	1	1	30.9917	1	0	0		0		1	1	3	30	1	3	1	0	1	2	0	1	3	1	2	1	4	3
2023	54	3	3	1	1	1	3	2	3	2						1	3	79	181	1	1	2	3	1	24.114	3	1	1	2	1	1	1	1	3		1	3	0	0	1	2	0	1	3	1	2	0	3	1
2023	22	3	3	1	5	1	1	1	3	2	1	1	20	1	5	1	3	93	194	1	1	5	1	1	24.7104	1	1	1	2	1	1	1	4	1	20	1	1	1	0	1	1	0	2	3	1	2	1	3	1
2023	19	3	3	6	5	1	1	1	3	2	1	1	5	1	3	1	3	78	186	1	1	8	3	1	22.546	3	1	1		1		4	4	1	5	1	1	1	0	1	1	0	2	3	3	2	1	3	1
2023	54	3	3	1	1	1	1	1	3	2	1	1	20	1	36	1	3	84	179	1	1	4	1	1	26.2164	1	1	1	2	1	1	1	1	3	20	1	3	1	0	1	2	0	1	3	1	2	1	3	2
2023	21	3	3	6	5	2	3	2	3	2						5	2	75	174	1	3		3	1	24.7721	3		0	0		0	4	4	1		1	1	0	0	1	1	0	2	3	3	2	0	1	1
2023	21	3	3	1	5	2	3	2	3	2						2	2	73	178	1	2		3	1	23.04	3		0	0		0	1	4	1		1	1	0	0	1	1	0	2	3	1	2	0	1	1
2023	44	3	3	1	1	2	3	2	3	2						2	3	92	185	1	2	0	3	1	26.8809	3	0	0	0	0	0	1	1	2		1	2	0	0	1	2	0	1	3	1	2	0	3	2
2023	40	3	2	1	1	1	3	2	3	2						2	3	67	167	1	2	0	3	1	24.0238	3	0	0	0	0	0	1	1	2		2	2	0	0	2	2	0	1	3	1	1	0	3	1
2023	76	2	4	7	3	2	3	2	3	2						6	5			3	4		3	1		3		0				5	3	4		1	4	0	0	1	3	0	2	1	4	3	0	4
2023	73	1	3	8	1	1	1	1	3	2	1	1	20	1	40	1	5			2	2		1	1		1		0	0		0	6	1	4	20	1	4	1	0	1	3	0	1	1	4	2	1	4
2023	82	2	3	7	3	2	3	2	3	2						5	3	75	180	2	1		1	1	23.1481	1		0	1		1	5	3	4		1	4	0	0	1	3	0	2	1	4	2	0	3	1
2023	19	3	3	6	5	2	3	2	3	2						4	2	52	163	1	3		3	1	19.5717	3		0	0		0	4	4	1		2	1	0	0	2	1	0	2	3	3	2	0	1	1
2023	51	4	2	1	1	2	3	2	3	2						3	3	76	170	2	3		3	1	26.2976	3		0	0		0	1	1	3		2	3	0	0	2	2	0	1	4	1	1	0	3	2
2023	19	3	3	6	5	2	3	2	3	2						2	1	86	191	1	1	1	3	1	23.5739	3	1	1		1		4	4	1		1	1	0	0	1	1	0	2	3	3	2	0	1	1
2023	71	2	2	5	3	2	3	2	3	2						5	4		160	1	3		3	1		3		0	0		0	3	3	4		2	4	0	0	2	3	0	2	1	3	1	0	4
2023	19	3	3	6	5	1	1	1	3	2	1	1	10	1	4	1	2	95	180	1	3		3	1	29.321	3		0	0		0	4	4	1	10	2	1	1	0	2	1	0	2	3	3	2	1	1	2
2023	47	3	2	1	1	1	3	2	3	2						5	2	82	180	1	1	8	3	1	25.3086	3	1	1	2	1	1	1	1	2		1	2	0	0	1	2	0	1	3	1	1	0	1	2
2023	64	3	3	2	1	1	1	1	3	2	1	1	20	1	40	1	4	100		1	1		1	1		1		0	1		1	1	1	3	20	1	3	1	0	1	2	0	1	3	1	2	1	4
2023	61	2	4	8	3	2	3	2	3	2						3	5	71	184	2	1		1	1	20.9712	1		0				6	3	3		1	3	0	0	1	2	0	2	1	4	3	0	4	1
2023	66	2	3	7	4	2	3	2	3	2						3	5	75	177	2	3		1	1	23.9395	1		0	0		0	5	2	4		1	4	0	0	1	3	0	2	1	4	2	0	4	1
2023	76	2	3	7	3	2	3	2	3	2						4	5	72	169	2	3		3	1	25.2092	3		0	0		0	5	3	4		1	4	0	0	1	3	0	2	1	4	2	0	4	2
2023	65	4	3	1	5	2	3	2	3	2						4	4	85	178	2	3		1	1	26.8274	1		0	0		0	1	4	4		1	4	0	0	1	3	0	2	4	1	2	0	4	2
2023	59	3	3	1	2	2	3	2	3	2						5	4			2	3		3	1		3		0	0		0	1	2	3		2	3	0	0	2	2	0	2	3	1	2	0	4
2023	68	2	4	7	3	2	3	2	3	2						4	5			2	3		3	1		3		0	0		0	5	3	4		2	4	0	0	2	3	0	2	1	4	3	0	4
2023	64	3	4	5	1	2	3	2	3	2						3	5			2	3		1	1		1		0	0		0	3	1	3		2	3	0	0	2	2	0	1	3	3	3	0	4
2023	63	2	4	7	1	2	3	2	3	2						4	5	58	158	1	3		1	1	23.2335	1		0	0		0	5	1	3		2	3	0	0	2	2	0	1	1	4	3	0	4	1
2023	67	4	3	7	1	2	3	2	3	2						4	4	90	168	1	2		1	1	31.8878	1		0	0		0	5	1	4		1	4	0	0	1	3	0	1	4	4	2	0	4	3
2023	44	4	1	1	2	1	1	1	2	1	1	1	10	1	22	1	2	63	170	1	3		3	1	21.7993	3		0	0		0	1	2	2	10	2	2	1	1	2	2	0	2	4	1	1	1	1	1
2023	45	3	2	1	1	2	3	2	3	2						4	4	63	164	1	3		3	1	23.4236	3		0	0		0	1	1	2		2	2	0	0	2	2	0	1	3	1	1	0	4	1
2023	65	2	3	5	1	1	1	1	3	2	1	1	15	1	36	1	4	88	173	1	3		1	1	29.4029	1		0	0		0	3	1	4	15	2	4	1	0	2	3	0	1	1	3	2	1	4	2
2023	62	3	3	7	1	1	2	1	3	2	1	1	20	1	32	1	4	78	161	1	3		1	1	30.0914	1		0	0		0	5	1	3	20	2	3	1	0	2	2	0	1	3	4	2	1	4	3
2023	36	4	3	8	1	1	2	1	2	1	1	1	5	1	6	2	3	89	165	1	3		2	1	32.6905			0	0		0	6	1	2	5	2	2	1	1	2	2	0	1	4	4	2	1	3	3
2023	60	2	3	2	1	2	3	2	3	2						3	4			1	3		4	1				0	0		0	1	1	3		1	3	0	0	1	2	0	1	1	1	2	0	4
2023	61	3	3	4	2	2	3	2	3	2						3	4			1	4		1	1		1		0				2	2	3		1	3	0	0	1	2	0	2	3	2	2	0	4
2023	53	3	4	1	1	2	3	2	3	2						4	4	85	190	2	3		3	1	23.5457	3		0	0		0	1	1	3		1	3	0	0	1	2	0	1	3	1	3	0	4	1
2023	26	3	2	1	5	2	3	2	3	2						4	2	82	178	1	3		3	1	25.8806	3		0	0		0	1	4	1		1	1	0	0	1	1	0	2	3	1	1	0	1	2
2023	78	1	4	8	3	2	3	2	3	2						5	5			2	3		1	1		1		0	0		0	6	3	4		2	4	0	0	2	3	0	2	1	4	3	0	4
2023	51	3	3	5	1	2	3	2	3	2						6	2	57	167	2	3		3	1	20.4382	3		0	0		0	3	1	3		2	3	0	0	2	2	0	1	3	3	2	0	1	1
2023	71	3	4	8	2	1	1	1	3	2	1	1	30	1	52	1	5	52	158	2	3		1	1	20.83	1		0	0		0	6	2	4	30	2	4	1	0	2	3	0	2	3	4	3	1	4	1
2023	33	3	1	4	1	2	3	2	3	2						3	3	61	159	1	3		3	1	24.1288	3		0	0		0	2	1	1		2	1	0	0	2	1	0	1	3	2	1	0	3	1
2023	43	3	2	5	1	1	1	1	3	2	1	1	15	1	22	1	4	80	182	2	3		1	1	24.1517	1		0	0		0	3	1	2	15	2	2	1	0	2	2	0	1	3	3	1	1	4	1
2023	80	3	2	7	5	2	3	2	3	2						5	4	65	160	2	3		3	1	25.3906	3		0	0		0	5	4	4		2	4	0	0	2	3	0	2	3	4	1	0	4	2
2023	40	3	1	5	1	2	3	2	3	2						4	2	80	170	1	3		2	1	27.6817			0	0		0	3	1	2		2	2	0	0	2	2	0	1	3	3	1	0	1	2
2023	74	2	3	5	1	2	3	2	3	2						5	2	90	170	1	3		1	1	31.1419	1		0	0		0	3	1	4		2	4	0	0	2	3	0	1	1	3	2	0	1	3
2023	47	3	2	1	1	1	2	1	3	2	1	2	10	2	10	2	4	112	168	1	3		1	1	39.6825	1		0	0		0	1	1	2	10	2	2	1	0	2	2	0	1	3	1	1	1	4	3
2023	25	3	3	2	5	1	1	1	2	1	1	1	20	1	10	1	1	102	189	2	1	8	3	1	28.5546	3	1	1	2	1	1	1	4	1	20	1	1	1	1	1	1	0	2	3	1	2	1	1	2
2023	31	3	3	1	1	2	2	1	3	2	1	2	5	2	2	1	4	80	167	1	2		1	1	28.6851	1		0	0		0	1	1	1	5	2	1	1	0	2	1	0	1	3	1	2	1	4	2
2023	58	3	3	1	1	1	1	1	2	1	1	1	20	1	25	1	3	74	168	1	1		4	1	26.2188			0				1	1	3	20	2	3	1	1	2	2	0	1	3	1	2	1	3	2
2023	40	3	4	2	1	1	1	1	3	2	1	1	30	1	20	1	4		185	2	3		3	1		3		0	0		0	1	1	2	30	1	2	1	0	1	2	0	1	3	1	3	1	4
2023	72	2	3	5	1	2	3	2	3	2						5	4	75	165	1	3		3	1	27.5482	3		0	0		0	3	1	4		2	4	0	0	2	3	0	1	1	3	2	0	4	2
2023	41	3	3	1	2	1	1	1	2	1	1	1	20	1	23	1	4	60	163	1	2	1	3	1	22.5827	3	1	1	1	1	0	1	2	2	20	2	2	1	1	2	2	0	2	3	1	2	1	4	1
2023	29	3	3	1	1	1	1	1	2	1	1	1	10	1	7	1	1	60	165	1	2	0	2	1	22.0386		0	0	0	0	0	1	1	1	10	2	1	1	1	2	1	0	1	3	1	2	1	1	1
2023	60	3	3	1	1	2	3	2	3	2						4	4	85	161	1	2		1	1	32.7919	1		0	0		0	1	1	3		2	3	0	0	2	2	0	1	3	1	2	0	4	3
2023	72	3	3	7	3	2	3	2	3	2						5	5	87	157	1	1	0	1	1	35.2955	1	0	0		0		5	3	4		2	4	0	0	2	3	0	2	3	4	2	0	4	3
2023	53	3	3	2	1	1	1	1	3	2	1	1	30	1	22	1	3			1	3		3	1		3		0	0		0	1	1	3	30	1	3	1	0	1	2	0	1	3	1	2	1	3
2023	55	3	2	5	1	2	3	2	3	2						4	3			2	2	0	3	1		3	0	0	0	0	0	3	1	3		2	3	0	0	2	2	0	1	3	3	1	0	3
2023	66	2	3	2	1	2	3	2	3	2						5	4	64	168	1	1	1	1	1	22.6757	1	1	1	2	1	1	1	1	4		1	4	0	0	1	3	0	1	1	1	2	0	4	1
2023	44	3	2	1	5	2	3	2	3	2						3	1	99	170	1	1		3	1	34.2561	3		0				1	4	2		1	2	0	0	1	2	0	2	3	1	1	0	1	3
2023	73	4	2	7	1	1	3	2	3	2						1	3	102	183	1	1		1	1	30.4578	1		0	1		1	5	1	4		1	4	0	0	1	3	0	1	4	4	1	0	3	3
2023	21	3	1	1	5	1	1	1	3	2	1	1	15	1	2	1	2	59	163	1	3		3	1	22.2063	3		0	0		0	1	4	1	15	2	1	1	0	2	1	0	2	3	1	1	1	1	1
2023	28	2	4	1	1	1	1	1	3	2	1	1	30	1	14	1	3	72	170	1	1		4	1	24.9135			0				1	1	1	30	1	1	1	0	1	1	0	1	1	1	3	1	3	1
2023	30	3	3	5	1	2	3	2	3	2						4	3	65	167	2	3		1	1	23.3067	1		0	0		0	3	1	1		2	1	0	0	2	1	0	1	3	3	2	0	3	1
2023	68	2	1	7	1	2	3	2	3	2						5	3	78	160	1	3		1	1	30.4687	1		0	0		0	5	1	4		2	4	0	0	2	3	0	1	1	4	1	0	3	3
2023	58	2	4	4	2	2	3	2	3	2						4	4	88	166	1	3		1	1	31.935	1		0	0		0	2	2	3		2	3	0	0	2	2	0	2	1	2	3	0	4	3
2023	29	3	2	1	1	1	1	1	3	2	1	1	4	1	7	1	3	73	170	1	3		3	1	25.2595	3		0	0		0	1	1	1	4	2	1	1	0	2	1	0	1	3	1	1	1	3	2
2023	55	3	3	7	1	1	1	1	3	2	1	1	10	2		1	4	69	163	2	3		3	1	25.9701	3		0	0		0	5	1	3	10	2	3	1	0	2	2	0	1	3	4	2	1	4	2
2023	56	3	3	1	1	1	2	1	3	2	1	1	3	2	6	3	4	80	165	1	3		3	1	29.3848	3		0	0		0	1	1	3	3	2	3	1	0	2	2	0	1	3	1	2	1	4	2
2023	82	3	3	7	1	2	3	2	3	2						3	4	90	185	1	2	1	4	1	26.2966		1	1	1	1	0	5	1	4		1	4	0	0	1	3	0	1	3	4	2	0	4	2
2023	62	4	2	1	2	2	3	2	3	2						4	4	69	166	1	2	0	1	1	25.0399	1	0	0	0	0	0	1	2	3		2	3	0	0	2	2	0	2	4	1	1	0	4	2
2023	58	2	3	1	1	1	1	1	3	2	1	1	20	1	30	1	5	70	160	1	1	0	1	1	27.3437	1	0	0	1	0	1	1	1	3	20	2	3	1	0	2	2	0	1	1	1	2	1	4	2
2023	62	2	3	7	3	2	3	2	3	2						1	4	69	165	2	2	0	1	1	25.3444	1	0	0	0	0	0	5	3	3		2	3	0	0	2	2	0	2	1	4	2	0	4	2
2023	54	4	2	1	1	1	1	1	2	1	1	1	15	1	30	2	2	95	187	1	2		3	1	27.1669	3		0	0		0	1	1	3	15	1	3	1	1	1	2	0	1	4	1	1	1	1	2
2023	30	3	2	1	5	2	3	2	3	2						1	1	91	180	2	1	10	3	1	28.0864	3	1	1	2	1	1	1	4	1		1	1	0	0	1	1	0	2	3	1	1	0	1	2
2023	20	3	3	2	5	1	1	1	3	2	1	1	20	1	3	1	3	100	170	2	1	2	3	1	34.6021	3	1	1		1		1	4	1	20	1	1	1	0	1	1	0	2	3	1	2	1	3	3
2023	19	3	2	3	1	1	1	1	3	2	1	1	10	1	3	1	2	73	168	2	3		3	1	25.8645	3		0	0		0	2	1	1	10	2	1	1	0	2	1	0	1	3	2	1	1	1	2
2023	26	3	4	4	5	2	3	2	3	2						2	3	63	168	1	2		3	1	22.3214	3		0	0		0	2	4	1		1	1	0	0	1	1	0	2	3	2	3	0	3	1
2023	53	3	2	3	1	1	1	1	3	2	1	1	12	1	30	1	3	101	184	1	1		3	1	29.8322	3		0	1		1	2	1	3	12	1	3	1	0	1	2	0	1	3	2	1	1	3	2
2023	40	3	2	1	2	1	1	1	3	2	1	1	10	1	25	1	3	90	180	1	1	5	3	1	27.7778	3	1	1		1		1	2	2	10	1	2	1	0	1	2	0	2	3	1	1	1	3	2
2023	36	4	2	1	1	1	3	2	3	2						1	1	97	183	1	3		3	1	28.9647	3		0	0		0	1	1	2		1	2	0	0	1	2	0	1	4	1	1	0	1	2
2023	54	2	3	5	1	1	1	1	3	2	1	1	20	1	36	1	4	69	168	2	3		1	1	24.4473	1		0	0		0	3	1	3	20	2	3	1	0	2	2	0	1	1	3	2	1	4	1
2023	81	5	2	7	3	2	3	2	3	2						1	4	80	165	1	3		3	1	29.3848	3		0	0		0	5	3	4		2	4	0	0	2	3	0	2		4	1	0	4	2
2023	74	2	3	5	1	2	3	2	3	2						4	3	86	165	1	3		1	1	31.5886	1		0	0		0	3	1	4		2	4	0	0	2	3	0	1	1	3	2	0	3	3
2023	74	2	2	7	1	1	3	2	3	2						5	4	71	171	1	1	0	1	1	24.281	1	0	0		0		5	1	4		2	4	0	0	2	3	0	1	1	4	1	0	4	1
2023	39	3	2	1	1	1	1	1	2	1	1	1	20	1	19	1	3			1	2	0	3	1		3	0	0	0	0	0	1	1	2	20	1	2	1	1	1	2	0	1	3	1	1	1	3
2023	49	3	3	4	1	1	3	2	3	2						1	2		175	1	1	1	1	1		1	1	1		1		2	1	2		1	2	0	0	1	2	0	1	3	2	2	0	1
2023	28	3	3	2	1	1	1	1	3	2	1	1	26	1	9	1	4	91	185	1	1	1	3	1	26.5888	3	1	1	2	1	1	1	1	1	26	1	1	1	0	1	1	0	1	3	1	2	1	4	2
2023	19	3	4	6	5	1	2	1	1	1	1	2	20	2	3	1	1	65	186	1	1	10	3	1	18.7883	3	1	1	2	1	1	4	4	1	20	1	1	1	1	1	1	0	2	3	3	3	1	1	1
2023	47	3	3	1	1	1	1	1	3	2	1	1	17	1	20	2	4	70	170	2	3		1	1	24.2215	1		0	0		0	1	1	2	17	1	2	1	0	1	2	1	1	3	1	2	1	4	1
2023	34	4	2	1	6	1	1	1	3	2	1	1	15	1	10	1	2	79	180	1	1	1	4	1	24.3827		1	1		1		1	1	1	15	1	1	1	0	1	1	1	1	4	1	1	1	1	1
2023	41	3	4	1	1	2	3	2	3	2						1	1	130	183	1	3		3	1	38.8187	3		0	0		0	1	1	2		1	2	0	0	1	2	1	1	3	1	3	0	1	3
2023	45	3	3	1	1	1	1	1	3	2	1	1	15	1	20	1	3			1	3		3	1		3		0	0		0	1	1	2	15	2	2	1	0	2	2	1	1	3	1	2	1	3
2023	40	3	3	1	1	1	1	1	3	2	1	1	30	1	20	2	3	59	167	1	5		1	1	21.1553	1		0				1	1	2	30	2	2	1	0	2	2	1	1	3	1	2	1	3	1
2023	36	4	2	1	1	1	1	1	3	2	1	1	10	1	16	1	2	60	165	1	3		3	1	22.0386	3		0	0		0	1	1	2	10	2	2	1	0	2	2	1	1	4	1	1	1	1	1
2023	25	2	1	3	6	1	1	1	3	2	1	1	15	1	10	1	1	64	165	2	3		3	1	23.5078	3		0	0		0	2	1	1	15	2	1	1	0	2	1	1	1	1	2	1	1	1	1
2023	58	3	3	1	1	1	1	1	3	2	1	1	7	1	30	1	3	65	164	1	3		1	1	24.1672	1		0	0		0	1	1	3	7	2	3	1	0	2	2	1	1	3	1	2	1	3	1
2023	73	3	1	7	1	2	3	2	3	2						5	2	74	173	1	3		1	1	24.7252	1		0	0		0	5	1	4		2	4	0	0	2	3	1	1	3	4	1	0	1	1
2023	33	4	2	1	1	1	1	1	3	2	1	1	25	1	12	2	2	68	160	1	2		3	1	26.5625	3		0	0		0	1	1	1	25	2	1	1	0	2	1	1	1	4	1	1	1	1	2
2023	62	3	2	7	3	2	3	2	3	2						2	3	78	165	1	3		1	1	28.6501	1		0	0		0	5	3	3		2	3	0	0	2	2	1	2	3	4	1	0	3	2
2023	77	1	7	7	2	2	3	2	3	2						4	4	85	170	2	3		1	1	29.4118	1		0	0		0	5	2	4		2	4	0	0	2	3	1	2	1	4		0	4	2
2023	58	4	2	1	1	1	1	1	3	2	1	1	20	1	40	1	3	93	174	1	3		3	1	30.7174	3		0	0		0	1	1	3	20	2	3	1	0	2	2	1	1	4	1	1	1	3	3
2023	32	4	1	1	1	2	3	2	3	2						2	1	97	162	1	3		3	1	36.9608	3		0	0		0	1	1	1		2	1	0	0	2	1	1	1	4	1	1	0	1	3
2023	59	4	3	1	1	1	3	2	3	2						1	4	130	167	2	3		1	1	46.6134	1		0	0		0	1	1	3		2	3	0	0	2	2	1	1	4	1	2	0	4	3
2023	22	3	1	1	5	2	3	2	3	2						1	1	57	175	1	1	1	3	1	18.6122	3	1	1		1		1	4	1		1	1	0	0	1	1	1	2	3	1	1	0	1	1
2023	20	3	3	3	5	2	3	2	3	2						4	4	80	188	1	1	0	3	1	22.6347	3	0	0		0		2	4	1		1	1	0	0	1	1	1	2	3	2	2	0	4	1
2023	60	4	2	1	1	1	2	1	3	2	1	2	15	2	30	2	2	95	180	1	2	0	3	1	29.321	3	0	0	0	0	0	1	1	3	15	1	3	1	0	1	2	1	1	4	1	1	1	1	2
2023	41	2	3	3	1	1	1	1	3	2	1	1	30	1	20	2	1	117	186	1	2	0	3	1	33.8189	3	0	0	0	0	0	2	1	2	30	1	2	1	0	1	2	1	1	1	2	2	1	1	3
2023	53	4	2	1	1	2	3	2	3	2						3	2	68	170	1	2	0	3	1	23.5294	3	0	0	0	0	0	1	1	3		2	3	0	0	2	2	1	1	4	1	1	0	1	1
2023	65	3	3	7	1	2	3	2	3	2						5	3	65	158	1	2	0	1	1	26.0375	1	0	0	0	0	0	5	1	4		2	4	0	0	2	3	1	1	3	4	2	0	3	2
2023	75	3	2	7	1	2	2	1	3	2	1	1	1	2	10	2	3	103	184	1	2		1	1	30.423	1		0	0		0	5	1	4	1	1	4	1	0	1	3	1	1	3	4	1	1	3	3
2023	61	4	3	1	1	1	1	1	3	2	1	1	30	1	45	1	4	90	180	1	2	0	3	1	27.7778	3	0	0	0	0	0	1	1	3	30	1	3	1	0	1	2	1	1	4	1	2	1	4	2
2023	69	4	3	7	1	1	1	1	3	2	1	1	20	1	50	1	2	100	185	1	1	0	1	1	29.2184	1	0	0	1	0	1	5	1	4	20	1	4	1	0	1	3	1	1	4	4	2	1	1	2
2023	72	3	3	7	1	1	3	2	3	2						1	2	88	172	1	2		1	1	29.7458	1		0	0		0	5	1	4		1	4	0	0	1	3	1	1	3	4	2	0	1	2
2023	62	4	2	1	1	2	3	2	3	2						5	4	90	181	1	1	0	1	1	27.4717	1	0	0	1	0	1	1	1	3		1	3	0	0	1	2	1	1	4	1	1	0	4	2
2023	53	3	3	1	1	1	1	1	3	2	1	1	15	1	30	1	2	86	190	1	1		3	1	23.8227	3		0	1		1	1	1	3	15	1	3	1	0	1	2	1	1	3	1	2	1	1	1
2023	47	3	2	2	2	1	2	1	3	2	1	2	4	1	15	1	2	85	188	1	1	2	1	1	24.0493	1	1	1		1		1	2	2	4	1	2	1	0	1	2	1	2	3	1	1	1	1	1
2023	26	3	3	3	1	2	3	2	3	2						1	2	68	170	1	3		3	1	23.5294	3		0	0		0	2	1	1		2	1	0	0	2	1	0	1	3	2	2	0	1	1
2023	39	4	2	1	2	1	1	1	2	1	1	1	15	1	15	1	2	57	162	1	1	1	3	1	21.7193	3	1	1		1		1	2	2	15	2	2	1	1	2	2	0	2	4	1	1	1	1	1
2023	36	3	2	1	6	2	3	2	3	2						2	3		162	1	3		3	1		3		0	0		0	1	1	2		2	2	0	0	2	2	0	1	3	1	1	0	3
2023	32	3	1	3	1	2	3	2	3	2						3	1	65	153	1	3		2	1	27.7671			0	0		0	2	1	1		2	1	0	0	2	1	0	1	3	2	1	0	1	2
2023	48	3	4	3	1	1	1	1	3	2	1	1	20	1	25	1	3	75	170	1	1	1	3	1	25.9516	3	1	1		1		2	1	2	20	2	2	1	0	2	2	0	1	3	2	3	1	3	2
2023	68	3	2	2	1	1	1	1	3	2	1	1	15	1	40	1	4	110	182	1	2	3	1	1	33.2085	1	1	1	1	1	0	1	1	4	15	1	4	1	0	1	3	0	1	3	1	1	1	4	3
2023	60	4	2	1	1	2	3	2	3	2						3	3	80	165	1	2	0	1	1	29.3848	1	0	0	0	0	0	1	1	3		1	3	0	0	1	2	0	1	4	1	1	0	3	2
2023	44	4	2	1	1	2	3	2	3	2						1	3	72	167	2	2		3	1	25.8166	3		0	0		0	1	1	2		2	2	0	0	2	2	0	1	4	1	1	0	3	2
2023	66	2	3	7	1	1	2	1	3	2	1	1	10	2	30	1	5	74	172	1	1	1	1	1	25.0135	1	1	1	2	1	1	5	1	4	10	1	4	1	0	1	3	0	1	1	4	2	1	4	2
2023	52	3	3	1	1	1	2	1	3	2	1	1	5	1	20	1	4	86	187	1	2		1	1	24.5932	1		0	0		0	1	1	3	5	1	3	1	0	1	2	0	1	3	1	2	1	4	1
2023	79	2	3	7	3	2	3	2	3	2						5	1	65	165	1	5	0	3	1	23.8751	3	0	0		0		5	3	4		2	4	0	0	2	3	0	2	1	4	2	0	1	1
2023	56	4	3	1	1	2	3	2	3	2						3	4	85	179	1	1	0	5	1	26.5285		0	0	1	0	1	1	1	3		1	3	0	0	1	2	0	1	4	1	2	0	4	2
2023	58	3	2	1	1	1	1	1	3	2	1	1	20	1	35	1	2	60	168	1	2	1	3	1	21.2585	3	1	1	1	1	0	1	1	3	20	2	3	1	0	2	2	0	1	3	1	1	1	1	1
2023	73	2	4	7	3	2	1	1	3	2	1	1	10	1	40	1	5	86	180	1	1	5	1	1	26.5432	1	1	1	2	1	1	5	3	4	10	1	4	1	0	1	3	0	2	1	4	3	1	4	2
2023	67	3	3	7	1	1	2	1	3	2	1	2		2	10	3	2	74	169	1	3		1	1	25.9095	1		0	0		0	5	1	4		1	4	1	0	1	3	1	1	3	4	2	1	1	2
2023	56	4	3	1	1	1	3	2	3	2						4	3	83	178	1	3		1	1	26.1962	1		0	0		0	1	1	3		1	3	0	0	1	2	1	1	4	1	2	0	3	2
2023	56	3	2	1	1	1	3	2	3	2						4	4	84	177	1	3		1	1	26.8122	1		0	0		0	1	1	3		1	3	0	0	1	2	1	1	3	1	1	0	4	2
2023	54	3	3	1	1	1	1	1	3	2	1	1	20	1	30	3	3	61	175	1	3		1	1	19.9184	1		0	0		0	1	1	3	20	2	3	1	0	2	2	1	1	3	1	2	1	3	1
2023	70	4	3	7	1	2	3	2	3	2						4	5	55	166	1	3		1	1	19.9594	1		0	0		0	5	1	4		2	4	0	0	2	3	1	1	4	4	2	0	4	1
2023	60	4	3	1	3	2	3	2	3	2						5	5	54	162	1	3		1	1	20.5761	1		0	0		0	1	3	3		2	3	0	0	2	2	1	2	4	1	2	0	4	1
2023	77	2	3	7	3	2	3	2	3	2						5	3	59	168	1	3		1	1	20.9042	1		0	0		0	5	3	4		2	4	0	0	2	3	1	2	1	4	2	0	3	1
2023	65	3	4	7	3	2	3	2	3	2						5	4	70	168	1	3		1	1	24.8016	1		0	0		0	5	3	4		2	4	0	0	2	3	1	2	3	4	3	0	4	1
2023	64	3	2	7	1	2	3	2	3	2						5	3	70	160	1	3		3	1	27.3437	3		0	0		0	5	1	3		2	3	0	0	2	2	1	1	3	4	1	0	3	2
2023	51	3	3	1	1	1	3	2	3	2						3	3	84	178	1	1	1	4	1	26.5118		1	1		1		1	1	3		1	3	0	0	1	2	1	1	3	1	2	0	3	2
2023	35	3	2	1	1	1	1	1	3	2	1	1	20	1	12	2	3	88	173	1	1	2	2	1	29.4029		1	1		1		1	1	2	20	2	2	1	0	2	2	1	1	3	1	1	1	3	2
2023	18	2	2	3	5	2	3	2	2	1						4	1	73	190	1	2	0	3	1	20.2216	3	0	0	0	0	0	2	4	1		1	1	0	1	1	1	1	2	1	2	1	0	1	1
2023	31	3	2	1	1	2	3	2	3	2						5	3	70	178	1	2	0	3	1	22.0932	3	0	0	0	0	0	1	1	1		1	1	0	0	1	1	1	1	3	1	1	0	3	1
2023	70	4	3	7	5	1	3	2	3	2						5	3	76	180	1	2	0	1	1	23.4568	1	0	0	0	0	0	5	4	4		1	4	0	0	1	3	1	2	4	4	2	0	3	1
2023	47	4	3	1	1	1	3	2	3	2						4	5	73	175	1	2	0	3	1	23.8367	3	0	0	0	0	0	1	1	2		1	2	0	0	1	2	1	1	4	1	2	0	4	1
2023	47	3	3	1	2	1	1	1	3	2	1	1	20	1	25	1	3	90	184	2	2	0	1	1	26.5832	1	0	0	0	0	0	1	2	2	20	1	2	1	0	1	2	1	2	3	1	2	1	3	2
2023	49	4	1	1	1	2	3	2	3	2						4	2	105	178	2	2	0	1	1	33.1398	1	0	0	0	0	0	1	1	2		1	2	0	0	1	2	1	1	4	1	1	0	1	3
2023	49	4	1	1	1	2	3	2	3	2						5	2	105	178	2	2	0	1	1	33.1398	1	0	0	0	0	0	1	1	2		1	2	0	0	1	2	1	1	4	1	1	0	1	3
2023	47	4	2	1	1	2	3	2	3	2						5	2	57	165	1	1	0	3	1	20.9366	3	0	0		0		1	1	2		2	2	0	0	2	2	1	1	4	1	1	0	1	1
2023	47	4	2	1	1	2	3	2	3	2						5	3	58	165	1	1	0	3	1	21.3039	3	0	0		0		1	1	2		2	2	0	0	2	2	1	1	4	1	1	0	3	1
2023	34	4	3	1	1	1	3	2	3	2						4	2	61	167	1	1	0	3	1	21.8724	3	0	0		0		1	1	1		2	1	0	0	2	1	1	1	4	1	2	0	1	1
2023	73	3	4	7	2	1	1	1	3	2	1	1	20	2	5	2	5	68	171	1	4	0	1	1	23.255	1	0	0		0		5	2	4	20	2	4	1	0	2	3	1	2	3	4	3	1	4	1
2023	46	4	2	1	5	2	3	2	3	2						2	3	72	175	1	1	0	3	1	23.5102	3	0	0	1	0	1	1	4	2		2	2	0	0	2	2	1	2	4	1	1	0	3	1
2023	54	4	2	1	1	2	3	2	3	2						4	3	80	172	1	2	0	1	1	27.0416	1	0	0	0	0	0	1	1	3		2	3	0	0	2	2	1	1	4	1	1	0	3	2
2023	66	3	2	7	2	1	3	2	3	2						5	3	70	170	1	1	0	3	1	24.2215	3	0	0	1	0	1	5	2	4		1	4	0	0	1	3	1	2	3	4	1	0	3	1
2023	77	3	4	7	3	2	3	2	3	2						3	5	81	177	2	2	0	1	1	25.8546	1	0	0	0	0	0	5	3	4		1	4	0	0	1	3	1	2	3	4	3	0	4	2
2023	52	3	4	1	2	1	1	1	3	2	1	1	15	1	30	3	3	71	179	1	2	0	1	1	22.1591	1	0	0	0	0	0	1	2	3	15	2	3	1	0	2	2	1	2	3	1	3	1	3	1
2023	56	3	3	1	1	2	3	2	3	2						3	3	70	170	1	2	0	3	1	24.2215	3	0	0	0	0	0	1	1	3		2	3	0	0	2	2	1	1	3	1	2	0	3	1
2023	66	3	1	7	2	1	3	2	3	2						5	3	70	170	1	1	0	3	1	24.2215	3	0	0	1	0	1	5	2	4		1	4	0	0	1	3	1	2	3	4	1	0	3	1
2023	36	4	2	1	5	2	3	2	3	2						1	3	97	194	1	1	0	3	1	25.7732	3	0	0		0		1	4	2		1	2	0	0	1	2	1	2	4	1	1	0	3	2
2023	29	3	3	1	6	2	3	2	3	2						1	1	85	190	1	1		3	1	23.5457	3		0	1		1	1	1	1		1	1	0	0	1	1	1	1	3	1	2	0	1	1
2023	24	3	3	1	6	1	1	1	1	1	1	1	5	2	2	2	2	55	164	1	1	2	3	1	20.4491	3	1	1		1		1	1	1	5	2	1	1	1	2	1	1	1	3	1	2	1	1	1
2023	43	4	2	1	1	2	3	2	3	2						2	4	74	168	1	2	1	2	1	26.2188		1	1	1	1	0	1	1	2		2	2	0	0	2	2	1	1	4	1	1	0	4	2
2023	21	3	3	1	1	1	1	1	1	1	1	1	5	1	3	2	3	56	166	1	2	3	3	1	20.3223	3	1	1	1	1	0	1	1	1	5	2	1	1	1	2	1	1	1	3	1	2	1	3	1
2023	40	3	2	1	1	1	3	2	3	2						3	1	82	178	1	1	2	3	1	25.8806	3	1	1	2	1	1	1	1	2		1	2	0	0	1	2	1	1	3	1	1	0	1	2
2023	21	3	2	6	5	2	3	2	3	2						4	1	70	172	1	2	1	3	1	23.6614	3	1	1	1	1	0	4	4	1		1	1	0	0	1	1	1	2	3	3	1	0	1	1
2023	19	3	2	4	5	2	3	2	3	2						2	3	58	168	1	1	2	3	1	20.5499	3	1	1	2	1	1	2	4	1		2	1	0	0	2	1	1	2	3	2	1	0	3	1
2023	23	3	3	1	5	2	2	1	3	2	1	2	1	2	1	1	1	73	174	1	1	1	3	1	24.1115	3	1	1	2	1	1	1	4	1	1	1	1	1	0	1	1	1	2	3	1	2	1	1	1
2023	35	3	3	1	2	1	2	1	3	2	1	2	1	2	5	5	2	76	175	2	3	5	3	1	24.8163	3	1	1	1	1	0	1	2	2	1	2	2	1	0	2	2	0	2	3	1	2	1	1	1
2023	52	4	1	1	2	1	1	1	3	2	1	1	10	1	27	1	2	75	183	1	3		1	1	22.3954	1		0	0		0	1	2	3	10	1	3	1	0	1	2	0	2	4	1	1	1	1	1
2023	58	3	2	1	1	2	3	2	3	2						2	3	73	165	1	3		1	1	26.8136	1		0	0		0	1	1	3		1	3	0	0	1	2	0	1	3	1	1	0	3	2
2023	34	3	3	1	2	2	3	2	3	2						3	3	68	166	1	3		3	1	24.677	3		0	0		0	1	2	1		2	1	0	0	2	1	0	2	3	1	2	0	3	1
2023	78	2	3	7	3	1	1	1	3	2	1	1	25	1	60	1	4	68	165	1	1	1	1	1	24.977	1	1	1	2	1	1	5	3	4	25	1	4	1	0	1	3	0	2	1	4	2	1	4	1
2023	30	4	3	1	5	1	2	1	3	2	1	2	10	2	10	1	3	71	175	1	2	1	1	1	23.1837	1	1	1	1	1	0	1	4	1	10	2	1	1	0	2	1	0	2	4	1	2	1	3	1
2023	19	4	2	6	5	2	3	2	3	2						1	1	85	187	1	1	2	3	1	24.3072	3	1	1	2	1	1	4	4	1		1	1	0	0	1	1	0	2	4	3	1	0	1	1
2023	66	3	3	1	1	1	1	1	3	2	1	1	20	1	45	1	4	85	171	1	2		1	1	29.0688	1		0	0		0	1	1	4	20	1	4	1	0	1	3	0	1	3	1	2	1	4	2
2023	20	4	3	6	5	2	3	2	3	2						1	2	83	180	1	1	2	3	1	25.6173	3	1	1		1		4	4	1		1	1	0	0	1	1	0	2	4	3	2	0	1	2
2023	63	3	2	1	1	1	1	1	3	2	1	1	20	1	40	3	5	66	175	2	2	1	1	1	21.551	1	1	1	1	1	0	1	1	3	20	2	3	1	0	2	2	0	1	3	1	1	1	4	1
2023	32	3	2	1	1	1	1	1	3	2	1	1	15	1	23	4	2	78	168	1	2		1	1	27.6361	1		0	0		0	1	1	1	15	2	1	1	0	2	1	0	1	3	1	1	1	1	2
2023	49	4	2	1	1	2	3	2	3	2						2	3	77	180	1	1		3	1	23.7654	3		0				1	1	2		1	2	0	0	1	2	0	1	4	1	1	0	3	1
2023	60	3	2	1	1	1	1	1	3	2	1	1	25	1	43	1	3	82	175	1	2	1	1	1	26.7755	1	1	1	1	1	0	1	1	3	25	1	3	1	0	1	2	0	1	3	1	1	1	3	2
2023	40	4	2	1	5	2	3	2	3	2						1	2	77	173	1	1	2	3	1	25.7276	3	1	1	2	1	1	1	4	2		1	2	0	0	1	2	0	2	4	1	1	0	1	2
2023	60	3	3	1	1	1	1	1	3	2	1	1	20	1	43	1	4	78	174	1	1	1	1	1	25.763	1	1	1	2	1	1	1	1	3	20	1	3	1	0	1	2	0	1	3	1	2	1	4	2
2023	22	3	1	1	5	2	3	2	3	2						5	1	60	164	1	1	4	3	1	22.3081	3	1	1		1		1	4	1		1	1	0	0	1	1	0	2	3	1	1	0	1	1
2023	38	4	2	1	5	2	3	2	3	2						1	1	83	187	1	1	2	3	1	23.7353	3	1	1		1		1	4	2		1	2	0	0	1	2	0	2	4	1	1	0	1	1
2023	55	4	2	1	1	1	3	2	3	2						4	2	75	172	1	3		4	1	25.3515			0	0		0	1	1	3		1	3	0	0	1	2	0	1	4	1	1	0	1	2
2023	53	3	3	1	2	2	3	2	3	2						3	4	83	164	1	3		1	1	30.8596	1		0	0		0	1	2	3		1	3	0	0	1	2	0	2	3	1	2	0	4	3
2023	39	4	2	5	1	2	3	2	3	2						5	3	50	165	1	3		3	1	18.3655	3		0	0		0	3	1	2		2	2	0	0	2	2	0	1	4	3	1	0	3	0
2023	39	4	2	5	1	1	2	1	3	2	1	1	1	2	1	5	3	50	165	1	3		3	1	18.3655	3		0	0		0	3	1	2	1	2	2	1	0	2	2	0	1	4	3	1	1	3	0
2023	76	3	4	7	1	2	3	2	3	2						5	3	50	162	1	3		3	1	19.052	3		0	0		0	5	1	4		2	4	0	0	2	3	0	1	3	4	3	0	3	1
2023	39	4	2	1	1	2	3	2	3	2						5	3	58	167	1	3		3	1	20.7967	3		0	0		0	1	1	2		2	2	0	0	2	2	0	1	4	1	1	0	3	1
2023	70	3	3	7	1	2	3	2	3	2						5	4	62	165	1	3		3	1	22.7732	3		0	0		0	5	1	4		2	4	0	0	2	3	0	1	3	4	2	0	4	1
2023	46	3	3	1	1	1	1	1	2	1	1	1	20	1	25	1	3	70	157	1	3		3	1	28.3987	3		0	0		0	1	1	2	20	2	2	1	1	2	2	0	1	3	1	2	1	3	2
2023	30	4	3	1	1	2	3	2	2	1						2	1	84	182	1	1		3	1	25.3593	3		0	1		1	1	1	1		1	1	0	1	1	1	0	1	4	1	2	0	1	2
2023	24	3	3	4	5	2	3	2	2	1						1	1	70	174	1	1	0	3	1	23.1206	3	0	0	1	0	1	2	4	1		1	1	0	1	1	1	0	2	3	2	2	0	1	1
2023	32	4	2	1	5	1	2	1	2	1	1	2	20	2	10	3	3	85	176	1	2		3	1	27.4406	3		0	0		0	1	4	1	20	1	1	1	1	1	1	0	2	4	1	1	1	3	2
2023	61	3	3	2	5	1	1	1	3	2	1	1	10	1	45	3	3	80	173	1	2	3	1	1	26.7299	1	1	1	1	1	0	1	4	3	10	1	3	1	0	1	2	0	2	3	1	2	1	3	2
2023	40	4	2	1	1	1	2	1	3	2	1	2	5	2	20	2	3	81	184	1	1	1	4	1	23.9249		1	1		1		1	1	2	5	1	2	1	0	1	2	0	1	4	1	1	1	3	1
2023	68	2	3	7	1	1	1	1	3	2	1	1	30	1	40	4	4	95	172	1	3		1	1	32.112	1		0	0		0	5	1	4	30	1	4	1	0	1	3	0	1	1	4	2	1	4	3
2023	22	3	1	3	1	1	2	1	3	2	1	1	5	1	6	2	2	64	160	1	3		3	1	25	3		0	0		0	2	1	1	5	2	1	1	0	2	1	0	1	3	2	1	1	1	2
2023	75	2	3	7	3	2	3	2	3	2						5	3	52	163	2	3		1	1	19.5717	1		0	0		0	5	3	4		2	4	0	0	2	3	0	2	1	4	2	0	3	1
2023	65	3	3	7	1	1	1	1	3	2	1	1	30	1	30	1	4	74	178	2	1		1	1	23.3556	1		0	1		1	5	1	4	30	1	4	1	0	1	3	0	1	3	4	2	1	4	1
2023	55	3	3	2	1	1	1	1	3	2	1	1	30	1	35	4	3	75	178	1	1	0	4	1	23.6713		0	0		0		1	1	3	30	1	3	1	0	1	2	0	1	3	1	2	1	3	1
2023	55	3	2	1	1	1	1	1	2	1	1	1	10	1	30	1	3	82	164	2	1	0	1	1	30.4878	1	0	0		0		1	1	3	10	2	3	1	1	2	2	0	1	3	1	1	1	3	3
2023	47	3	3	8	1	1	1	1	3	2	1	1	25	1	30	1	5	70	175	2	1	3	1	1	22.8571	1	1	1	2	1	1	6	1	2	25	1	2	1	0	1	2	0	1	3	4	2	1	4	1
2023	27	3	3	4	5	2	3	2	3	2						1	1	87	194	1	1	2	3	1	23.1162	3	1	1	2	1	1	2	4	1		1	1	0	0	1	1	0	2	3	2	2	0	1	1
2023	28	3	2	1	1	2	3	2	2	1						3	1	98	187	1	1	4	3	1	28.0248	3	1	1	2	1	1	1	1	1		1	1	0	1	1	1	0	1	3	1	1	0	1	2
2023	56	4	2	1	3	1	2	1	3	2	1	2	10	2	5	4	2	56	170	1	3		4	1	19.3772			0	0		0	1	3	3	10	2	3	1	0	2	2	0	2	4	1	1	1	1	1
2023	76	2	3	7	1	2	3	2	3	2						5	5	55	162	1	3		1	1	20.9572	1		0	0		0	5	1	4		2	4	0	0	2	3	0	1	1	4	2	0	4	1
2023	25	3	1	1	1	2	3	2	3	2						5	1	65	170	1	3		3	1	22.4913	3		0	0		0	1	1	1		2	1	0	0	2	1	0	1	3	1	1	0	1	1
2023	22	3	2	1	1	2	3	2	3	2						4	2	70	164	1	3		3	1	26.0262	3		0	0		0	1	1	1		2	1	0	0	2	1	0	1	3	1	1	0	1	2
2023	54	3	3	8	1	1	3	2	3	2						3	5	115	183	2	1		1	1	34.3396	1		0	1		1	6	1	3		1	3	0	0	1	2	0	1	3	4	2	0	4	3
2023	36	4	3	1	1	2	3	2	2	1						2	2	81	178	1	1	0	3	1	25.565	3	0	0	1	0	1	1	1	2		1	2	0	1	1	2	0	1	4	1	2	0	1	2
2023	57	3	3	1	2	1	3	2	3	2						4	3	51	160	1	1	0	1	1	19.9219	1	0	0	1	0	1	1	2	3		2	3	0	0	2	2	0	2	3	1	2	0	3	1
2023	54	3	3	1	1	2	3	2	3	2						4	2	65	168	1	2	0	3	1	23.03	3	0	0	0	0	0	1	1	3		2	3	0	0	2	2	0	1	3	1	2	0	1	1
2023	76	3	2	7	2	1	1	1	3	2	1	1	10	1	50	1	4	73	170	1	1	0	1	1	25.2595	1	0	0	1	0	1	5	2	4	10	1	4	1	0	1	3	0	2	3	4	1	1	4	2
2023	60	4	2	1	1	1	3	2	3	2						3	3	55	163	1	1	0	1	1	20.7008	1	0	0		0		1	1	3		2	3	0	0	2	2	0	1	4	1	1	0	3	1
2023	27	4	2	1	6	2	3	2	3	2						4	5	63	172	2	1	0	3	1	21.2953	3	0	0	1	0	1	1	1	1		2	1	0	0	2	1	0	1	4	1	1	0	4	1
2023	21	3	3	4	5	2	3	2	3	2						1	1	68	179	1	1	2	3	1	21.2228	3	1	1		1		2	4	1		1	1	0	0	1	1	0	2	3	2	2	0	1	1
2023	35	4	2	1	1	2	3	2	2	1						3	1	87	185	1	1	1	3	1	25.42	3	1	1	2	1	1	1	1	2		1	2	0	1	1	2	0	1	4	1	1	0	1	2
2023	64	3	3	1	1	1	1	1	2	1	1	1	30	1	48	1	4	70	170	2	3		1	1	24.2215	1		0	0		0	1	1	3	30	1	3	1	1	1	2	0	1	3	1	2	1	4	1
2023	44	4	3	3	5	1	3	2	3	2						2	3	77	178	1	3		4	1	24.3025			0	0		0	2	4	2		1	2	0	0	1	2	0	2	4	2	2	0	3	1
2023	35	4	2	1	5	2	3	2	3	2						4	3	79	180	1	3		3	1	24.3827	3		0	0		0	1	4	2		1	2	0	0	1	2	0	2	4	1	1	0	3	1
2023	80	2	4	7	3	1	3	2	3	2						5	5	75	172	1	3		1	1	25.3515	1		0	0		0	5	3	4		1	4	0	0	1	3	0	2	1	4	3	0	4	2
2023	46	3	3	2	1	1	3	2	3	2						3	5	80	173	1	3		3	1	26.7299	3		0	0		0	1	1	2		1	2	0	0	1	2	0	1	3	1	2	0	4	2
2023	53	3	3	1	1	1	1	1	3	2	1	1	15	1	35	1	4	59	174	1	3		3	1	19.4874	3		0	0		0	1	1	3	15	2	3	1	0	2	2	0	1	3	1	2	1	4	1
2023	19	4	2	6	5	1	1	1	3	2	1	1	10	1	3	1	2	55	164	1	3		3	1	20.4491	3		0	0		0	4	4	1	10	2	1	1	0	2	1	0	2	4	3	1	1	1	1
2023	61	3	3	1	1	1	3	2	3	2						5	5	57	164	1	3		1	1	21.1927	1		0	0		0	1	1	3		2	3	0	0	2	2	0	1	3	1	2	0	4	1
2023	68	4	4	7	3	2	3	2	3	2						5	5	56	162	1	3		1	1	21.3382	1		0	0		0	5	3	4		2	4	0	0	2	3	0	2	4	4	3	0	4	1
2023	48	4	3	1	1	1	2	1	2	1	1	2	10	2	5	3	2	64	171	1	3		4	1	21.8871			0	0		0	1	1	2	10	2	2	1	1	2	2	0	1	4	1	2	1	1	1
2023	37	4	2	1	1	1	2	1	3	2	1	2	20	2		4	2	60	164	1	3		3	1	22.3081	3		0	0		0	1	1	2	20	2	2	1	0	2	2	0	1	4	1	1	1	1	1
2023	76	3	2	7	3	2	3	2	3	2						4	4	60	162	1	3		1	1	22.8624	1		0	0		0	5	3	4		2	4	0	0	2	3	0	2	3	4	1	0	4	1
2023	72	3	3	7	3	1	3	2	3	2						4	4	67	165	1	3		1	1	24.6097	1		0	0		0	5	3	4		2	4	0	0	2	3	0	2	3	4	2	0	4	1
2023	43	3	3	2	1	2	3	2	3	2						4	3	63	158	1	3		3	1	25.2363	3		0	0		0	1	1	2		2	2	0	0	2	2	0	1	3	1	2	0	3	2
2023	72	3	2	5	1	2	3	2	3	2						4	4	77	174	1	3		1	1	25.4327	1		0	0		0	3	1	4		2	4	0	0	2	3	0	1	3	3	1	0	4	2
2023	58	3	3	5	3	2	3	2	3	2						3	3	75	167	1	3		3	1	26.8923	3		0	0		0	3	3	3		2	3	0	0	2	2	0	2	3	3	2	0	3	2
2023	55	3	3	5	1	2	3	2	3	2						1	3	90	168	1	3		1	1	31.8878	1		0	0		0	3	1	3		2	3	0	0	2	2	0	1	3	3	2	0	3	3
2023	37	4	2	1	1	1	1	1	3	2	2	1	5	1	11	1	3	63	169	1	1	5	3	1	22.0581	3	1	1	2	1	1	1	1	2	5	2	2	1	0	2	2	0	1	4	1	1	1	3	1
2023	57	3	2	5	1	1	3	2	3	2						1	3	65	167	1	2		1	1	23.3067	1		0	0		0	3	1	3		2	3	0	0	2	2	0	1	3	3	1	0	3	1
2023	19	3	3	1	5	1	2	1	2	1	1	2	3	2	2	1	2	81	175	1	1	3	3	1	26.449	3	1	1		1		1	4	1	3	1	1	1	1	1	1	0	2	3	1	2	1	1	2
2023	75	2	4	7	3	1	1	1	3	2	1	1	20	1	58	1	4	70	169	1	1	1	1	1	24.5089	1	1	1	2	1	1	5	3	4	20	1	4	1	0	1	3	0	2	1	4	3	1	4	1
2023	33	4	3	1	1	2	3	2	3	2						1	1	49	157	1	2	0	3	1	19.8791	3	0	0	0	0	0	1	1	1		2	1	0	0	2	1	0	1	4	1	2	0	1	1
2023	40	4	3	1	1	1	3	2	3	2						4	2	61	175	1	2	0	3	1	19.9184	3	0	0	0	0	0	1	1	2		2	2	0	0	2	2	0	1	4	1	2	0	1	1
2023	19	3	3	4	5	1	1	1	3	2	1	1	5	1	2	2	3	60	165	1	2	0	1	1	22.0386	1	0	0	0	0	0	2	4	1	5	2	1	1	0	2	1	0	2	3	2	2	1	3	1
2023	76	3	3	7	1	1	1	1	3	2	1	1	10	1	55	1	4	65	163	1	1		1	1	24.4646	1		0				5	1	4	10	2	4	1	0	2	3	0	1	3	4	2	1	4	1
2023	62	3	3	1	3	1	1	1	3	2	1	1	10	1	20	1	4	70	156	1	2	0	1	1	28.764	1	0	0	0	0	0	1	3	3	10	2	3	1	0	2	2	0	2	3	1	2	1	4	2
2023	56	3	3	5	1	2	3	2	3	2						1	3	80	162	1	1	0	1	1	30.4832	1	0	0		0		3	1	3		2	3	0	0	2	2	0	1	3	3	2	0	3	3
2023	56	3	2	1	1	2	3	2	3	2						4	3	72	160	1	2	0	4	1	28.125		0	0	0	0	0	1	1	3		2	3	0	0	2	2	0	1	3	1	1	0	3	2
2023	41	3	3	1	1	2	3	2	3	2						3	1	100	176	1	1	0	3	1	32.2831	3	0	0	1	0	1	1	1	2		1	2	0	0	1	2	0	1	3	1	2	0	1	3
2023	32	4	2	1	5	2	3	2	2	1						4	1	85	180	1	1	0	3	1	26.2346	3	0	0		0		1	4	1		1	1	0	1	1	1	0	2	4	1	1	0	1	2
2023	25	3	1	1	1	1	1	1	3	2	1	1	20	1	10	1	2	70	174	1	1	1	3	1	23.1206	3	1	1		1		1	1	1	20	2	1	1	0	2	1	0	1	3	1	1	1	1	1
2023	22	3	3	6	5	2	3	2	2	1						3	1	81	180	1	1	1	3	1	25	3	1	1	2	1	1	4	4	1		1	1	0	1	1	1	0	2	3	3	2	0	1	2
2023	22	3	1	1	5	2	3	2	3	2						1	1	60	168	1	1	1	3	1	21.2585	3	1	1		1		1	4	1		2	1	0	0	2	1	0	2	3	1	1	0	1	1
2023	37	3	3	1	1	1	1	1	3	2	1	1	15	1	19	1	1	78	174	1	1	1	3	1	25.763	3	1	1		1		1	1	2	15	1	2	1	0	1	2	0	1	3	1	2	1	1	2
2023	65	3	2	1	1	1	1	1	3	2	1	1	20	1	46	1	4	76	170	1	1	1	1	1	26.2976	1	1	1		1		1	1	4	20	1	4	1	0	1	3	0	1	3	1	1	1	4	2
2023	36	3	2	1	1	1	1	1	2	1	1	1	20	1	18	3	1	102	190	2	1	1	3	1	28.2548	3	1	1	2	1	1	1	1	2	20	1	2	1	1	1	2	0	1	3	1	1	1	1	2
2023	73	3	3	7	1	1	1	1	3	2	1	1	25	1	52	1	5	80	173	1	1	2	1	1	26.7299	1	1	1	2	1	1	5	1	4	25	1	4	1	0	1	3	0	1	3	4	2	1	4	2
2023	71	2	5	8	3	2	3	2	3	2						1	5	65	162	1	3		1	1	24.7676	1		0	0		0	6	3	4		2	4	0	0	2	3	0	2	1	4	3	0	4	1
2023	57	3	3	5	1	2	3	2	3	2						1	4	71	158	1	3		1	1	28.441	1		0	0		0	3	1	3		2	3	0	0	2	2	0	1	3	3	2	0	4	2
2023	59	3	3	1	1	1	3	2	3	2						3	3	82	180	1	1	0	4	1	25.3086		0	0	1	0	1	1	1	3		1	3	0	0	1	2	0	1	3	1	2	0	3	2
2023	41	4	3	1	1	2	3	2	3	2						3	4	60	169	1	1	0	3	1	21.0077	3	0	0	1	0	1	1	1	2		2	2	0	0	2	2	0	1	4	1	2	0	4	1
2023	40	4	3	1	6	2	3	2	3	2						4	4	59	166	1	2	0	2	1	21.4109		0	0	0	0	0	1	1	2		2	2	0	0	2	2	0	1	4	1	2	0	4	1
2023	51	4	2	1	1	1	2	1	3	2	1	1	5	2	25	2	3	66	166	1	1	0	3	1	23.9512	3	0	0		0		1	1	3	5	2	3	1	0	2	2	0	1	4	1	1	1	3	1
2023	73	2	3	7	1	1	1	1	3	2	1	1	30	1	50	5	4	68	175	1	1	3	1	1	22.2041	1	1	1	2	1	1	5	1	4	30	1	4	1	0	1	3	0	1	1	4	2	1	4	1
2023	51	3	3	1	2	1	1	1	2	1	1	1	15	1	30	3	1	94	188	1	1	2	4	1	26.5957		1	1	2	1	1	1	2	3	15	1	3	1	1	1	2	0	2	3	1	2	1	1	2
2023	73	1	5	8	3	1	1	1	3	2	1	1	20	1	40	2	5	64	168	2	1	4	1	1	22.6757	1	1	1	2	1	1	6	3	4	20	1	4	1	0	1	3	0	2	1	4	3	1	4	1
2023	40	4	4	1	2	1	1	1	3	2	1	1	20	1	24	1	3	70	165	2	1	1	4	1	25.7117		1	1		1		1	2	2	20	2	2	1	0	2	2	0	2	4	1	3	1	3	2
2023	68	3	2	2	2	1	1	1	3	2	1	1	15	1	40	3	5			2	3		1	1		1		0	0		0	1	2	4	15	1	4	1	0	1	3	1	2	3	1	1	1	4
2023	66	4	2	7	1	1	3	2	3	2						5	4		180	2	3		1	1		1		0	0		0	5	1	4		1	4	0	0	1	3	1	1	4	4	1	0	4
2023	28	3	2	2	1	2	3	2	3	2						3	2	73	184	1	3		4	1	21.5619			0	0		0	1	1	1		1	1	0	0	1	1	1	1	3	1	1	0	1	1
2023	30	4	2	1	5	2	3	2	3	2						2	2	75	180	1	3		3	1	23.1481	3		0	0		0	1	4	1		1	1	0	0	1	1	1	2	4	1	1	0	1	1
2023	74	4	2	7	1	1	3	2	3	2						4	3	98	184	1	3		1	1	28.9461	1		0	0		0	5	1	4		1	4	0	0	1	3	1	1	4	4	1	0	3	2
2023	76	4	3	7	3	1	3	2	3	2						4	4	95	178	1	3		1	1	29.9836	1		0	0		0	5	3	4		1	4	0	0	1	3	1	2	4	4	2	0	4	2
2023	71	3	4	7	3	2	3	2	3	2						5	5	85		2	3		1	1		1		0	0		0	5	3	4		2	4	0	0	2	3	1	2	3	4	3	0	4
2023	26	4	3	4	5	2	3	2	3	2						2	1	55	170	1	3		3	1	19.0311	3		0	0		0	2	4	1		2	1	0	0	2	1	1	2	4	2	2	0	1	1
2023	44	4	2	1	1	1	1	1	2	1	1	1	15	1	10	1	3	70	173	1	3		1	1	23.3887	1		0	0		0	1	1	2	15	2	2	1	1	2	2	1	1	4	1	1	1	3	1
2023	56	3	4	1	1	1	1	1	3	2	1	1	25	1	30	2	4	68	169	2	3		1	1	23.8087	1		0	0		0	1	1	3	25	2	3	1	0	2	2	1	1	3	1	3	1	4	1
2023	67	3	3	7	1	1	1	1	3	2	1	1	8	1	32	1	4	65	162	1	3		1	1	24.7676	1		0	0		0	5	1	4	8	2	4	1	0	2	3	1	1	3	4	2	1	4	1
2023	64	3	3	7	1	1	1	1	3	2	1	1	10	1	30	1	3	68	165	1	3		1	1	24.977	1		0	0		0	5	1	3	10	2	3	1	0	2	2	1	1	3	4	2	1	3	1
2023	73	3	3	7	1	2	3	2	3	2						5	5	64	158	1	3		1	1	25.6369	1		0	0		0	5	1	4		2	4	0	0	2	3	1	1	3	4	2	0	4	2
2023	31	3	3	2	1	2	3	2	3	2						4	3	73	168	1	3		2	1	25.8645			0	0		0	1	1	1		2	1	0	0	2	1	1	1	3	1	2	0	3	2
2023	72	2	3	7	1	2	3	2	3	2						3	4	76	162	1	3		1	1	28.959	1		0	0		0	5	1	4		2	4	0	0	2	3	1	1	1	4	2	0	4	2
2023	73	3	3	7	3	1	3	2	3	2						3	4	90	165	1	3		1	1	33.0579	1		0	0		0	5	3	4		2	4	0	0	2	3	1	2	3	4	2	0	4	3
2023	69	4	2	7	1	1	3	2	3	2						4	4	95	157	2	3		1	1	38.5411	1		0	0		0	5	1	4		2	4	0	0	2	3	1	1	4	4	1	0	4	3
2023	44	4	3	1	5	2	3	2	3	2						4	3	123	172	1	3		1	1	41.5765	1		0	0		0	1	4	2		2	2	0	0	2	2	1	2	4	1	2	0	3	3
2023	22	3	4	1	5	1	2	1	2	1	1	2	2	2	5	3	3	80	185	1	1	4	3	1	23.3747	3	1	1	2	1	1	1	4	1	2	1	1	1	1	1	1	1	2	3	1	3	1	3	1
2023	53	3	3	1	1	1	1	1	3	2	1	1	20	1	30	1	3	69	155	1	1	0	1	1	28.7201	1	0	0		0		1	1	3	20	2	3	1	0	2	2	1	1	3	1	2	1	3	2
2023	40	3	3	1	1	1	2	1	3	2	2	2	3	2	10	3	4	85	182	1	2	0	1	1	25.6612	1	0	0	0	0	0	1	1	2	3	1	2	1	0	1	2	1	1	3	1	2	1	4	2
2023	57	3	3	7	1	1	3	2	3	2						4	3	90	184	1	1		3	1	26.5832	3		0	1		1	5	1	3		1	3	0	0	1	2	1	1	3	4	2	0	3	2
2023	28	4	3	1	1	2	3	2	3	2						4	4	62	178	1	2	0	3	1	19.5682	3	0	0	0	0	0	1	1	1		2	1	0	0	2	1	1	1	4	1	2	0	4	1
2023	59	4	2	1	1	1	1	1	2	1	1	1	10	1	30	1	3	70	165	1	2	0	1	1	25.7117	1	0	0	0	0	0	1	1	3	10	2	3	1	1	2	2	1	1	4	1	1	1	3	2
2023	59	3	2	1	1	1	1	1	3	2	1	1	6	1	35	4	3	62	155	2	2	0	1	1	25.8065	1	0	0	0	0	0	1	1	3	6	2	3	1	0	2	2	1	1	3	1	1	1	3	2
2023	38	4	3	1	1	2	2	1	3	2	3	1	1	2	10	4	3	78	168	1	2	1	1	1	27.6361	1	1	1	1	1	0	1	1	2	1	2	2	1	0	2	2	1	1	4	1	2	1	3	2
2023	58	4	2	1	1	1	2	1	3	2	1	2	20	1	35	2	4	98	184	2	1	0	1	1	28.9461	1	0	0		0		1	1	3	20	1	3	1	0	1	2	1	1	4	1	1	1	4	2
2023	69	4	3	7	1	1	3	2	3	2						5	3	79	172	1	1	0	1	1	26.7036	1	0	0	1	0	1	5	1	4		1	4	0	0	1	3	1	1	4	4	2	0	3	2
2023	49	3	4	1	1	1	1	1	1	1	1	1	20	1	30	1	4	54	171	1	2		1	1	18.4672	1		0	0		0	1	1	2	20	2	2	1	1	2	2	1	1	3	1	3	1	4	0
2023	68	4	1	7	1	1	3	2	3	2						3	4	75	165	1	2	0	1	1	27.5482	1	0	0	0	0	0	5	1	4		2	4	0	0	2	3	1	1	4	4	1	0	4	2
2023	83	3	3	7	1	1	3	2	3	2						3	4	75	180	1	2	0	1	1	23.1481	1	0	0	0	0	0	5	1	4		1	4	0	0	1	3	1	1	3	4	2	0	4	1
2023	29	3	3	1	5	2	3	2	3	2						3	3	94	183	1	1	0	4	1	28.0689		0	0		0		1	4	1		1	1	0	0	1	1	1	2	3	1	2	0	3	2
2023	29	4	2	1	1	2	3	2	3	2						2	2	55	168	1	2	0	3	1	19.487	3	0	0	0	0	0	1	1	1		2	1	0	0	2	1	1	1	4	1	1	0	1	1
2023	45	4	2	1	1	2	3	2	3	2						3	2	65	165	1	1	0	3	1	23.8751	3	0	0		0		1	1	2		2	2	0	0	2	2	1	1	4	1	1	0	1	1
2023	68	3	3	7	1	1	1	1	3	2	1	1	10	1	30	1	4	70	164	1	2	0	1	1	26.0262	1	0	0	0	0	0	5	1	4	10	2	4	1	0	2	3	1	1	3	4	2	1	4	2
2023	37	3	3	1	1	1	1	1	3	2	1	1	10	2	15	3	3	69	176	1	2	0	2	1	22.2753		0	0	0	0	0	1	1	2	10	2	2	1	0	2	2	1	1	3	1	2	1	3	1
2023	72	3	3	7	3	1	3	2	3	2						3	5	62	173	1	1	0	1	1	20.7157	1	0	0	1	0	1	5	3	4		1	4	0	0	1	3	1	2	3	4	2	0	4	1
2023	62	4	2	1	1	2	3	2	3	2						2	3	87	190	1	1	0	1	1	24.0997	1	0	0		0		1	1	3		1	3	0	0	1	2	1	1	4	1	1	0	3	1
2023	35	4	1	1	1	1	1	1	2	1	1	1	10	1	5	1	2	57	163	1	1	0	3	1	21.4536	3	0	0		0		1	1	2	10	2	2	1	1	2	2	1	1	4	1	1	1	1	1
2023	39	3	3	1	2	1	2	1	3	2	2	1	2	2	10	3	3	84	187	1	2	0	1	1	24.0213	1	0	0	0	0	0	1	2	2	2	1	2	1	0	1	2	1	2	3	1	2	1	3	1
2023	43	3	2	1	1	1	1	1	3	2	1	1	20	1	25	1	3	96	188	2	2	0	1	1	27.1616	1	0	0	0	0	0	1	1	2	20	1	2	1	0	1	2	1	1	3	1	1	1	3	2
2023	45	4	2	1	1	1	3	2	3	2						3	3	102	188	1	2		1	1	28.8592	1		0	0		0	1	1	2		1	2	0	0	1	2	1	1	4	1	1	0	3	2
2023	46	4	2	1	2	1	1	1	3	2	1	1	20	1	35	1	3	105	182	2	2	0	1	1	31.6991	1	0	0	0	0	0	1	2	2	20	1	2	1	0	1	2	1	2	4	1	1	1	3	3
2023	71	3	4	7	3	1	3	2	3	2						2	4	52	156	1	2	0	1	1	21.3675	1	0	0	0	0	0	5	3	4		2	4	0	0	2	3	1	2	3	4	3	0	4	1
2023	34	4	1	1	5	2	3	2	2	1						2	2	51	164	1	2	1	3	1	18.9619	3	1	1	1	1	0	1	4	1		2	1	0	1	2	1	1	2	4	1	1	0	1	1
2023	29	4	2	1	5	2	3	2	2	1						1	3	53	165	1	2	2	3	1	19.4674	3	1	1	1	1	0	1	4	1		2	1	0	1	2	1	1	2	4	1	1	0	3	1
2023	21	3	1	1	5	2	3	2	3	2						3	1	83	189	1	2	0	3	1	23.2356	3	0	0	0	0	0	1	4	1		1	1	0	0	1	1	1	2	3	1	1	0	1	1
2023	68	3	4	7	1	1	1	1	3	2	1	1	12	1	35	1	4	75	172	1	1	3	1	1	25.3515	1	1	1	2	1	1	5	1	4	12	1	4	1	0	1	3	1	1	3	4	3	1	4	2
2023	38	4	1	1	1	1	2	1	3	2	1	1	4	2	10	1	1	83	189	1	1	5	3	1	23.2356	3	1	1		1		1	1	2	4	1	2	1	0	1	2	1	1	4	1	1	1	1	1
2023	58	3	2	2	1	1	1	1	3	2	1	1	10	1	35	2	3	92	186	2	1	2	1	1	26.5927	1	1	1		1		1	1	3	10	1	3	1	0	1	2	1	1	3	1	1	1	3	2
2023	30	4	2	1	1	1	2	1	3	2	1	2	2	1	10	3	3	95	182	1	2	1	3	1	28.6801	3	1	1	1	1	0	1	1	1	2	1	1	1	0	1	1	1	1	4	1	1	1	3	2
2023	48	3	3	1	2	1	1	1	3	2	1	1	30	1	30	1	4	123	182	2	1	2	1	1	37.1332	1	1	1		1		1	2	2	30	1	2	1	0	1	2	1	2	3	1	2	1	4	3
2023	41	3	3	1	1	1	1	1	3	2	1	1	10	1	16	1	3	78	165	1	3		1	1	28.6501	1		0	0		0	1	1	2	10	2	2	1	0	2	2	0	1	3	1	2	1	3	2
2023	35	4	3	1	1	2	3	2	3	2						2	2	75	167	1	1	0	3	1	26.8923	3	0	0		0		1	1	2		2	2	0	0	2	2	0	1	4	1	2	0	1	2
2023	75	2	3	5	1	1	1	1	3	2	1	1	6	1	6	2	4	98	163	1	2	0	3	1	36.8851	3	0	0	0	0	0	3	1	4	6	2	4	1	0	2	3	0	1	1	3	2	1	4	3
2023	23	3	3	1	1	1	1	1	3	2	1	1	30	1	8	1	1	67	172	1	1	1	3	1	22.6474	3	1	1	2	1	1	1	1	1	30	1	1	1	0	1	1	0	1	3	1	2	1	1	1
2023	39	4	3	1	5	2	1	1	3	2	8	1		1		3	4	71	183	1	3		3	1	21.201	3		0	0		0	1	4	2		1	2	1	0	1	2	0	2	4	1	2	1	4	1
2023	54	3	3	1	1	2	3	2	3	2						3	4	75	165	1	3		1	1	27.5482	1		0	0		0	1	1	3		2	3	0	0	2	2	0	1	3	1	2	0	4	2
2023	58	3	3	1	1	1	1	1	3	2	1	1	10	1	30	1	4	95	174	1	2	0	1	1	31.378	1	0	0	0	0	0	1	1	3	10	1	3	1	0	1	2	0	1	3	1	2	1	4	3
2023	77	3	2	7	1	2	3	2	3	2						2	2	90	182	1	1	1	1	1	27.1706	1	1	1		1		5	1	4		1	4	0	0	1	3	0	1	3	4	1	0	1	2
2023	32	3	2	5	1	1	1	1	3	2	1	1	10	1	8	1	3	71	168	1	2	0	3	1	25.1559	3	0	0	0	0	0	3	1	1	10	2	1	1	0	2	1	0	1	3	3	1	1	3	2
2023	36	4	2	1	1	2	3	2	3	2						3	3	84	183	1	2	0	1	1	25.0829	1	0	0	0	0	0	1	1	2		1	2	0	0	1	2	0	1	4	1	1	0	3	2
2023	31	4	2	1	1	1	1	1	3	2	1	1	10	1	13	1	3	88	177	1	1	1	3	1	28.089	3	1	1	2	1	1	1	1	1	10	1	1	1	0	1	1	0	1	4	1	1	1	3	2
2023	45	4	3	1	2	1	3	2	3	2						2	4	58	164	1	2	1	3	1	21.5645	3	1	1	1	1	0	1	2	2		2	2	0	0	2	2	0	2	4	1	2	0	4	1
2023	59	3	3	2	1	1	1	1	3	2	1	1	20	1	25	1	3	86	176	1	1		1	1	27.7634	1		0	1		1	1	1	3	20	1	3	1	0	1	2	0	1	3	1	2	1	3	2
2023	29	4	3	1	1	1	1	1	3	2	1	1	15	1	7	1	4	62	171	1	1	3	3	1	21.2031	3	1	1		1		1	1	1	15	2	1	1	0	2	1	0	1	4	1	2	1	4	1
2023	33	3	3	1	5	1	1	1	3	2	1	1	15	1	12	1	3	83	187	1	1	5	3	1	23.7353	3	1	1	2	1	1	1	4	1	15	1	1	1	0	1	1	0	2	3	1	2	1	3	1
2023	51	3	4	5	1	1	1	1	3	2	1	1	20	1	20	1	4	73	165	1	1	1	1	1	26.8136	1	1	1	2	1	1	3	1	3	20	2	3	1	0	2	2	0	1	3	3	3	1	4	2
2023	36	3	3	1	5	1	1	1	3	2	1	1	25	1	15	1	2	84	189	1	1	4	3	1	23.5156	3	1	1	2	1	1	1	4	2	25	1	2	1	0	1	2	0	2	3	1	2	1	1	1
2023	74	2	4	7	3	2	3	2	3	2						3	4	65	167	1	3		1	1	23.3067	1		0	0		0	5	3	4		1	4	0	0	1	3	0	2	1	4	3	0	4	1
2023	56	3	2	1	1	2	2	1	3	2	1	1	1	2	5	1	4	100	198	1	3		3	1	25.5076	3		0	0		0	1	1	3	1	1	3	1	0	1	2	0	1	3	1	1	1	4	2
2023	36	3	4	4	1	1	3	2	3	2						2	5	95	188	1	3		1	1	26.8787	1		0	0		0	2	1	2		1	2	0	0	1	2	0	1	3	2	3	0	4	2
2023	71	2	4	7	3	2	3	2	3	2						4	4		162	2	3		1	1		1		0	0		0	5	3	4		2	4	0	0	2	3	0	2	1	4	3	0	4
2023	50	3	2	1	1	2	3	2	3	2						2	3	61	163	1	3		3	1	22.9591	3		0	0		0	1	1	3		2	3	0	0	2	2	0	1	3	1	1	0	3	1
2023	47	3	3	1	1	2	3	2	3	2						3	3	63	165	1	3		3	1	23.1405	3		0	0		0	1	1	2		2	2	0	0	2	2	0	1	3	1	2	0	3	1
2023	53	3	2	1	1	1	1	1	3	2	1	1	15	1	20	1	3	69	165	1	3		3	1	25.3444	3		0	0		0	1	1	3	15	2	3	1	0	2	2	0	1	3	1	1	1	3	2
2023	65	3	3	5	1	1	2	1	3	2	1	1		1	15	1	4	75	169	1	3		4	1	26.2596			0	0		0	3	1	4		2	4	1	0	2	3	0	1	3	3	2	1	4	2
2023	71	3	4	7	1	1	2	1	3	2	2	2	1	2	40	5	4	71	158	1	3		3	1	28.441	3		0	0		0	5	1	4	1	2	4	1	0	2	3	0	1	3	4	3	1	4	2
2023	52	3	2	1	1	1	1	1	3	2	1	1	20	1	30	1	3		177	1	2	1	3	1		3	1	1	1	1	0	1	1	3	20	2	3	1	0	2	2	0	1	3	1	1	1	3
2023	30	4	1	1	1	2	3	2	3	2						5	1	60	172	1	1	0	3	1	20.2812	3	0	0		0		1	1	1		2	1	0	0	2	1	0	1	4	1	1	0	1	1
2023	22	3	3	6	5	2	3	2	3	2						3	2	70	176	1	2		3	1	22.5981	3		0	0		0	4	4	1		2	1	0	0	2	1	0	2	3	3	2	0	1	1
2023	45	4	2	1	1	2	3	2	2	1						3	2	62	170	1	2		3	1	21.4533	3		0	0		0	1	1	2		2	2	0	1	2	2	0	1	4	1	1	0	1	1
2023	32	3	2	1	1	2	3	2	3	2						3	3	67	176	1	2	1	3	1	21.6296	3	1	1	1	1	0	1	1	1		2	1	0	0	2	1	0	1	3	1	1	0	3	1
2023	65	3	3	7	1	2	3	2	3	2						3	3		169	1	1		4	1				0				5	1	4		1	4	0	0	1	3	0	1	3	4	2	0	3
2023	42	3	3	1	2	1	1	1	2	1	1	1	16	1	15	1	4		180	2	2	3	4	1			1	1	1	1	0	1	2	2	16	1	2	1	1	1	2	0	2	3	1	2	1	4
2023	30	3	3	1	1	2	3	2	2	1						3	2	75	178	1	1		3	1	23.6713	3		0				1	1	1		1	1	0	1	1	1	0	1	3	1	2	0	1	1
2023	60	4	3	1	1	1	1	1	3	2	1	1	10	1	30	1	4	80	180	1	2	1	1	1	24.6914	1	1	1	1	1	0	1	1	3	10	1	3	1	0	1	2	0	1	4	1	2	1	4	1
2023	35	3	3	1	1	2	3	2	3	2						3	3		180	1	2		3	1		3		0	0		0	1	1	2		1	2	0	0	1	2	0	1	3	1	2	0	3
2023	52	3	2	1	1	1	1	1	3	2	1	1	20	1	35	1	3	83	168	1	1	2	3	1	29.4076	3	1	1	2	1	1	1	1	3	20	1	3	1	0	1	2	0	1	3	1	1	1	3	2
2023	62	2	3	7	3	1	1	1	3	2	1	1	7	1	30	1	3	82	182	1	1	0	3	1	24.7555	3	0	0		0		5	3	3	7	1	3	1	0	1	2	0	2	1	4	2	1	3	1
2023	55	2	2	5	1	2	3	2	3	2						1	5	94	161	1	1	0	1	1	36.264	1	0	0		0		3	1	3		2	3	0	0	2	2	0	1	1	3	1	0	4	3
2023	73	3	3	7	3	2	3	2	3	2						5	5	76	164	1	2	0	1	1	28.257	1	0	0	0	0	0	5	3	4		2	4	0	0	2	3	0	2	3	4	2	0	4	2
2023	31	3	2	1	1	2	3	2	3	2						5	1	75	178	1	2	1	3	1	23.6713	3	1	1	1	1	0	1	1	1		1	1	0	0	1	1	0	1	3	1	1	0	1	1
2023	69	3	3	5	1	1	2	1	3	2	1	2	10	2	30	2	4	73	168	1	1	0	1	1	25.8645	1	0	0	1	0	1	3	1	4	10	2	4	1	0	2	3	0	1	3	3	2	1	4	2
2023	74	2	4	7	3	1	2	1	3	2	1	1	5	2	30	2	5	77	173	1	1	3	1	1	25.7276	1	1	1	2	1	1	5	3	4	5	1	4	1	0	1	3	0	2	1	4	3	1	4	2
2023	60	2	6	8	3	1	1	1	3	2	1	1	30	1	35	1	5	75	178	1	1	2	1	1	23.6713	1	1	1	2	1	1	6	3	3	30	1	3	1	0	1	2	0	2	1	4		1	4	1
2023	28	3	3	1	1	1	1	1	3	2	1	1	10	1	6	1	1	91	177	1	1	2	3	1	29.0466	3	1	1	2	1	1	1	1	1	10	1	1	1	0	1	1	0	1	3	1	2	1	1	2
2023	63	3	3	7	1	1	3	2	3	2						5	4			1	3		1	1		1		0	0		0	5	1	3		1	3	0	0	1	2	1	1	3	4	2	0	4
2023	18	3	3	4	5	2	3	2	3	2						2	2		184	1	3		3	1		3		0	0		0	2	4	1		1	1	0	0	1	1	1	2	3	2	2	0	1
2023	55	3	3	1	1	1	1	1	3	2	1	1	5	1	39	1	2	73	190	1	3		1	1	20.2216	1		0	0		0	1	1	3	5	1	3	1	0	1	2	1	1	3	1	2	1	1	1
2023	82	4	2	7	1	1	3	2	3	2						4	5	62	168	2	3		1	1	21.9671	1		0	0		0	5	1	4		1	4	0	0	1	3	1	1	4	4	1	0	4	1
2023	61	4	1	1	2	1	1	1	3	2	1	1	20	1	20	1	3	77	180	1	3		3	1	23.7654	3		0	0		0	1	2	3	20	1	3	1	0	1	2	1	2	4	1	1	1	3	1
2023	39	3	2	1	1	2	3	2	3	2						4	1	89	187	1	3		3	1	25.4511	3		0	0		0	1	1	2		1	2	0	0	1	2	1	1	3	1	1	0	1	2
2023	43	4	2	1	1	2	3	2	3	2						4	2	80	175	1	3		3	1	26.1224	3		0	0		0	1	1	2		1	2	0	0	1	2	1	1	4	1	1	0	1	2
2023	48	3	2	1	6	1	1	1	3	2	1	1	30	1	25	1	4	80	172	1	3		1	1	27.0416	1		0	0		0	1	1	2	30	1	2	1	0	1	2	1	1	3	1	1	1	4	2
2023	70	3	3	7	1	1	3	2	3	2						3	5	80	172	2	3		1	1	27.0416	1		0	0		0	5	1	4		1	4	0	0	1	3	1	1	3	4	2	0	4	2
2023	20	4	2	6	5	2	3	2	3	2						2	2	76	167	1	3		3	1	27.2509	3		0	0		0	4	4	1		1	1	0	0	1	1	1	2	4	3	1	0	1	2
2023	62	3	3	1	1	2	3	2	3	2						1	5	88	175	1	3		1	1	28.7347	1		0	0		0	1	1	3		1	3	0	0	1	2	1	1	3	1	2	0	4	2
2023	43	3	3	1	3	1	3	2	3	2						4	4	98	176	1	1		1	1	31.6374	1		0	1		1	1	3	2		1	2	0	0	1	2	1	2	3	1	2	0	4	3
2023	59	3	3	1	1	2	3	2	3	2						1	4	115	187	1	3		1	1	32.8863	1		0	0		0	1	1	3		1	3	0	0	1	2	1	1	3	1	2	0	4	3
2023	28	4	2	1	5	2	2	1	3	2	1	2	1	2		5	7	106	178	2	3		1	1	33.4554	1		0	0		0	1	4	1	1	1	1	1	0	1	1	1	2	4	1	1	1		3
2023	70	2	3	7	2	1	2	1	3	2	1	1	2	2	30	2	5			1	3		1	1		1		0	0		0	5	2	4	2	2	4	1	0	2	3	1	2	1	4	2	1	4
2023	87	1	3	7	3	2	3	2	3	2						5	5			2	3		1	1		1		0	0		0	5	3	4		2	4	0	0	2	3	1	2	1	4	2	0	4
2023	74	1	3	7	3	2	3	2	3	2						5	4	65		2	3		1	1		1		0	0		0	5	3	4		2	4	0	0	2	3	1	2	1	4	2	0	4
2023	38	4	2	1	1	1	1	1	3	2	1	1	20	1	5	1	3	59	170	1	3		3	1	20.4152	3		0	0		0	1	1	2	20	2	2	1	0	2	2	1	1	4	1	1	1	3	1
2023	54	3	2	1	1	2	3	2	3	2						4	4	61	172	1	3		3	1	20.6193	3		0	0		0	1	1	3		2	3	0	0	2	2	1	1	3	1	1	0	4	1
2023	38	4	1	1	1	2	3	2	3	2						4	1	60	170	2	3		2	1	20.7612			0	0		0	1	1	2		2	2	0	0	2	2	1	1	4	1	1	0	1	1
2023	33	4	2	1	2	1	1	1	3	2	1	1	15	1	10	1	1	54	159	1	3		3	1	21.3599	3		0	0		0	1	2	1	15	2	1	1	0	2	1	1	2	4	1	1	1	1	1
2023	57	3	3	1	1	2	3	2	3	2						1	4	60	166	1	3		3	1	21.7738	3		0	0		0	1	1	3		2	3	0	0	2	2	1	1	3	1	2	0	4	1
2023	70	3	4	7	3	1	1	1	3	2	1	1	6	1	45	1	5	60	160	1	3		1	1	23.4375	1		0	0		0	5	3	4	6	2	4	1	0	2	3	1	2	3	4	3	1	4	1
2023	20	3	4	6	5	2	3	2	3	2						3	2	70	171	2	3		3	1	23.939	3		0	0		0	4	4	1		2	1	0	0	2	1	1	2	3	3	3	0	1	1
2023	43	3	3	1	5	2	3	2	3	2						1	3	60	158	2	4		3	1	24.0346	3		0				1	4	2		2	2	0	0	2	2	1	2	3	1	2	0	3	1
2023	81	1	3	7	3	2	3	2	3	2						5	4	65	163	2	3		1	1	24.4646	1		0	0		0	5	3	4		2	4	0	0	2	3	1	2	1	4	2	0	4	1
2023	45	3	2	1	1	1	3	2	3	2						2	3	70	169	1	3		3	1	24.5089	3		0	0		0	1	1	2		2	2	0	0	2	2	1	1	3	1	1	0	3	1
2023	48	4	7	1	1	2	3	2	3	2						1	3	78	173	1	3		3	1	26.0617	3		0	0		0	1	1	2		2	2	0	0	2	2	1	1	4	1		0	3	2
2023	51	4	3	1	6	2	3	2	3	2						5	4	80	172	1	3		3	1	27.0416	3		0	0		0	1	1	3		2	3	0	0	2	2	1	1	4	1	2	0	4	2
2023	68	4	2	7	1	1	2	1	3	2	2	2	10	2	40	2	4	70	160	1	3		4	1	27.3437			0	0		0	5	1	4	10	2	4	1	0	2	3	1	1	4	4	1	1	4	2
2023	29	3	3	1	1	1	1	1	3	2	1	1	10	1	5	1	3	69	158	1	3		3	1	27.6398	3		0	0		0	1	1	1	10	2	1	1	0	2	1	1	1	3	1	2	1	3	2
2023	49	3	3	1	1	2	3	2	3	2						3	4	71	160	1	3		3	1	27.7344	3		0	0		0	1	1	2		2	2	0	0	2	2	1	1	3	1	2	0	4	2
2023	59	4	3	1	1	1	1	1	3	2	9	1	20	1	30	1	4	80	165	1	3		3	1	29.3848	3		0	0		0	1	1	3	20	2	3	1	0	2	2	1	1	4	1	2	1	4	2
2023	50	3	3	1	1	1	3	2	3	2						4	4	99	180	1	3		1	1	30.5556	1		0	0		0	1	1	3		2	3	0	0	2	2	1	1	3	1	2	0	4	3
2023	54	4	4	2	1	1	1	1	3	2	1	1	15	1	36	2	3	95	169	1	3		1	1	33.2621	1		0	0		0	1	1	3	15	2	3	1	0	2	2	1	1	4	1	3	1	3	3
2023	66	4	3	7	3	1	1	1	3	2	1	1	60	1	30	1	3	90	162	2	3		1	1	34.2936	1		0	0		0	5	3	4	60	2	4	1	0	2	3	1	2	4	4	2	1	3	3
2023	37	4	4	1	1	1	2	1	3	2	2	2	5	2	13	3	2	120	170	1	3		3	1	41.5225	3		0	0		0	1	1	2	5	2	2	1	0	2	2	1	1	4	1	3	1	1	3
2023	73	3	3	7	3	2	3	2	3	2						5	5	115	155	2	3		1	1	47.8668	1		0	0		0	5	3	4		2	4	0	0	2	3	1	2	3	4	2	0	4	3
2023	59	4	2	7	1	1	3	2	3	2						3	3		198	1	1		1	1		1		0	1		1	5	1	3		1	3	0	0	1	2	1	1	4	4	1	0	3
2023	30	3	3	1	5	1	3	2	3	2						2	3	78	180	2	2	0	3	1	24.0741	3	0	0	0	0	0	1	4	1		1	1	0	0	1	1	1	2	3	1	2	0	3	1
2023	73	4	2	7	1	2	3	2	3	2						2	5	75	170	1	2	0	1	1	25.9516	1	0	0	0	0	0	5	1	4		1	4	0	0	1	3	1	1	4	4	1	0	4	2
2023	45	3	2	1	1	1	1	1	2	1	1	1	25	1	20	1	4	84	174	1	1	0	3	1	27.7447	3	0	0		0		1	1	2	25	1	2	1	1	1	2	1	1	3	1	1	1	4	2
2023	68	3	3	7	1	2	3	2	3	2						2	3	68		1	2	0	3	1		3	0	0	0	0	0	5	1	4		2	4	0	0	2	3	1	1	3	4	2	0	3
2023	34	4	2	1	1	1	3	2	3	2						5	2	56	168	1	1	0	3	1	19.8413	3	0	0		0		1	1	1		2	1	0	0	2	1	1	1	4	1	1	0	1	1
2023	25	3	2	1	5	2	3	2	2	1						3	4	80	166	1	2	0	3	1	29.0318	3	0	0	0	0	0	1	4	1		2	1	0	1	2	1	1	2	3	1	1	0	4	2
2023	61	3	1	7	1	2	3	2	3	2						4	4	108	170	1	2		1	1	37.3702	1		0	0		0	5	1	3		2	3	0	0	2	2	1	1	3	4	1	0	4	3
2023	31	4	2	1	6	2	3	2	3	2						4	3	71	178	1	2	1	3	1	22.4088	3	1	1	1	1	0	1	1	1		1	1	0	0	1	1	1	1	4	1	1	0	3	1
2023	52	2	3	4	6	2	3	2	3	2						3	2	92	195	2	2	0	4	1	24.1946		0	0	0	0	0	2	1	3		1	3	0	0	1	2	1	1	1	2	2	0	1	1
2023	20	3	3	6	5	2	3	2	3	2						3	1	84	183	1	2	0	3	1	25.0829	3	0	0	0	0	0	4	4	1		1	1	0	0	1	1	1	2	3	3	2	0	1	2
2023	72	2	1	7	1	2	3	2	3	2						5	2	80	176	1	1	2	3	1	25.8264	3	1	1		1		5	1	4		1	4	0	0	1	3	1	1	1	4	1	0	1	2
2023	40	3	4	3	5	1	1	1	3	2	1	1	30	1	22	1	5	87	177	1	1	0	3	1	27.7698	3	0	0		0		2	4	2	30	1	2	1	0	1	2	1	2	3	2	3	1	4	2
2023	51	4	3	1	6	1	3	2	3	2						5	2	68	167	1	2	0	1	1	24.3824	1	0	0	0	0	0	1	1	3		1	3	0	0	1	2	1	1	4	1	2	0	1	1
2023	63	3	5	8	1	1	3	2	3	2						5	5	80	178	1	1	0	1	1	25.2493	1	0	0	1	0	1	6	1	3		1	3	0	0	1	2	1	1	3	4	3	0	4	2
2023	38	3	4	1	1	1	1	1	3	2	1	1	20	1	20	1	3	104	183	2	2	0	1	1	31.055	1	0	0	0	0	0	1	1	2	20	1	2	1	0	1	2	1	1	3	1	3	1	3	3
2023	51	4	3	1	2	1	1	1	3	2	1	1	3	1	30	5	3	62	172	1	2		3	1	20.9573	3		0	0		0	1	2	3	3	2	3	1	0	2	2	1	2	4	1	2	1	3	1
2023	48	4	3	1	1	1	3	2	3	2						5	2	81	171	1	1	0	3	1	27.7008	3	0	0		0		1	1	2		2	2	0	0	2	2	1	1	4	1	2	0	1	2
2023	29	3	3	1	5	2	3	2	3	2						2	4	79	168	2	2	0	3	1	27.9904	3	0	0	0	0	0	1	4	1		2	1	0	0	2	1	1	2	3	1	2	0	4	2
2023	30	3	2	1	1	1	1	1	3	2	1	1	10	1	10	1	3	63	172	1	2	0	3	1	21.2953	3	0	0	0	0	0	1	1	1	10	2	1	1	0	2	1	1	1	3	1	1	1	3	1
2023	59	3	2	1	1	1	2	1	3	2	1	2	2	2	10	3	4	68	162	1	1	0	1	1	25.9107	1	0	0		0		1	1	3	2	2	3	1	0	2	2	1	1	3	1	1	1	4	2
2023	52	3	3	1	1	1	3	2	3	2						3	3	105	179	1	1	1	4	1	32.7705		1	1		1		1	1	3		1	3	0	0	1	2	1	1	3	1	2	0	3	3
2023	42	3	3	2	5	1	1	1	3	2	1	1	20	1	25	2	2	68	170	1	1	2	3	1	23.5294	3	1	1	2	1	1	1	4	2	20	1	2	1	0	1	2	1	2	3	1	2	1	1	1
2023	22	3	2	2	5	1	1	1	3	2	1	1	25	1	8	1	1	93	188	2	1	8	3	1	26.3128	3	1	1		1		1	4	1	25	1	1	1	0	1	1	1	2	3	1	1	1	1	2
2023	68	3	3	7	5	1	3	2	3	2						5	4		173	2	3		1	1		1		0	0		0	5	4	4		1	4	0	0	1	3	0	2	3	4	2	0	4
2023	43	3	2	2	1	2	3	2	3	2						4	4	104	185	1	3		3	1	30.3871	3		0	0		0	1	1	2		1	2	0	0	1	2	0	1	3	1	1	0	4	3
2023	24	3	5	1	5	1	1	1	2	1	1	1	42	1	7	1	4	118	179	2	1		3	1	36.8278	3		0	1		1	1	4	1	42	1	1	1	1	1	1	0	2	3	1	3	1	4	3
2023	51	3	3	1	5	2	3	2	3	2						5	3	58	160	1	3		3	1	22.6562	3		0	0		0	1	4	3		2	3	0	0	2	2	0	2	3	1	2	0	3	1
2023	43	3	2	1	1	2	3	2	3	2						4	3	71	174	1	3		3	1	23.4509	3		0	0		0	1	1	2		2	2	0	0	2	2	0	1	3	1	1	0	3	1
2023	48	3	3	1	1	1	3	2	3	2						1	3	65	163	1	3		3	1	24.4646	3		0	0		0	1	1	2		2	2	0	0	2	2	0	1	3	1	2	0	3	1
2023	63	2	3	7	1	2	3	2	3	2						4	4	72	168	1	3		1	1	25.5102	1		0	0		0	5	1	3		2	3	0	0	2	2	0	1	1	4	2	0	4	2
2023	31	4	3	1	1	2	3	2	3	2						1	3	70	163	1	3		3	1	26.3465	3		0	0		0	1	1	1		2	1	0	0	2	1	0	1	4	1	2	0	3	2
2023	80	1	5	5	3	2	3	2	3	2						1	5	80	166	1	3		1	1	29.0318	1		0	0		0	3	3	4		2	4	0	0	2	3	0	2	1	3	3	0	4	2
2023	55	4	3	1	3	1	1	1	3	2	1	1	12	1	33	2	4	57	167	1	1	0	1	1	20.4382	1	0	0	1	0	1	1	3	3	12	2	3	1	0	2	2	0	2	4	1	2	1	4	1
2023	87	2	4	7	3	1	3	2	3	2						4	5	62	178	1	1	1	1	1	19.5682	1	1	1		1		5	3	4		1	4	0	0	1	3	0	2	1	4	3	0	4	1
2023	46	3	2	2	1	2	3	2	3	2						3	4	94	184	1	2	1	3	1	27.7647	3	1	1	1	1	0	1	1	2		1	2	0	0	1	2	0	1	3	1	1	0	4	2
2023	46	3	3	1	1	1	1	1	3	2	1	1	20	1	18	1	4	94	172	1	1	1	1	1	31.7739	1	1	1		1		1	1	2	20	1	2	1	0	1	2	0	1	3	1	2	1	4	3
2023	28	4	2	1	5	1	3	2	3	2						2	1	108	190	1	2	1	1	1	29.9169	1	1	1	1	1	0	1	4	1		1	1	0	0	1	1	0	2	4	1	1	0	1	2
2023	67	4	3	7	1	1	3	2	3	2						4	4	78	170	1	1	10	3	1	26.9896	3	1	1	2	1	1	5	1	4		1	4	0	0	1	3	0	1	4	4	2	0	4	2
2023	61	3	4	8	2	2	3	2	3	2						4	4	70	159	1	3		1	1	27.6888	1		0	0		0	6	2	3		2	3	0	0	2	2	0	2	3	4	3	0	4	2
2023	71	2	3	7	3	1	2	1	3	2	1	2	10	2	40	4	4	78	165	1	2	0	1	1	28.6501	1	0	0	0	0	0	5	3	4	10	2	4	1	0	2	3	0	2	1	4	2	1	4	2
2023	65	2	3	1	1	1	3	2	3	2						3	3	105	183	1	2	0	1	1	31.3536	1	0	0	0	0	0	1	1	4		1	4	0	0	1	3	0	1	1	1	2	0	3	3
2023	63	1	3	1	3	1	3	2	3	2						1	4			1	3		3	1		3		0	0		0	1	3	3		1	3	0	0	1	2	0	2	1	1	2	0	4
2023	56	4	4	2	6	1	1	1	2	1	1	1	15	1	25	1	1	80		1	3		3	1		3		0	0		0	1	1	3	15	1	3	1	1	1	2	0	1	4	1	3	1	1
2023	28	3	3	1	5	2	3	2	3	2						4	2	77	173	1	3		3	1	25.7276	3		0	0		0	1	4	1		1	1	0	0	1	1	0	2	3	1	2	0	1	2
2023	73	2	3	7	3	2	3	2	3	2						4	5	75	170	1	3		1	1	25.9516	1		0	0		0	5	3	4		1	4	0	0	1	3	0	2	1	4	2	0	4	2
2023	62	3	3	7	3	2	3	2	3	2						5	4	59	173	1	3		3	1	19.7133	3		0	0		0	5	3	3		2	3	0	0	2	2	0	2	3	4	2	0	4	1
2023	70	4	3	7	1	2	3	2	3	2						5	1	67	156	1	3		1	1	27.5312	1		0	0		0	5	1	4		2	4	0	0	2	3	0	1	4	4	2	0	1	2
2023	45	3	2	1	1	1	1	1	3	2	1	1	20	1	10	1	3	78	160	1	3		3	1	30.4687	3		0	0		0	1	1	2	20	2	2	1	0	2	2	0	1	3	1	1	1	3	3
2023	56	1	4	3	1	1	1	1	3	2	1	1	40	1	30	1	5	63	172	2	1	5	3	1	21.2953	3	1	1	2	1	1	2	1	3	40	1	3	1	0	1	2	0	1	1	2	3	1	4	1
2023	38	4	2	1	1	2	3	2	3	2						4	3	87	187	1	2		3	1	24.8792	3		0	0		0	1	1	2		1	2	0	0	1	2	0	1	4	1	1	0	3	1
2023	34	4	2	1	1	2	3	2	3	2						5	3	72	168	2	3		3	1	25.5102	3		0	0		0	1	1	1		2	1	0	0	2	1	0	1	4	1	1	0	3	2
2023	18	2	2	9	4	1	1	1	3	2	1	1	20	1	3	1	1	61	165	1	3		3	1	22.4059	3		0	0		0		2	1	20	2	1	1	0	2	1	0	2	1		1	1	1	1
2023	36	3	3	1	1	2	3	2	3	2						3	2	85	182	1	2	0	3	1	25.6612	3	0	0	0	0	0	1	1	2		1	2	0	0	1	2	0	1	3	1	2	0	1	2
2023	21	3	2	6		2	3	2	3	2						3	1	87	185	1	2	1	3	1	25.42	3	1	1	1	1	0	4		1		1	1	0	0	1	1	0		3	3	1	0	1	2
2023	53	2	3	3	2	1	1	1	3	2	1	1	15	1	37	1	4	74	165	1	3		3	1	27.1809	3		0	0		0	2	2	3	15	1	3	1	0	1	2	0	2	1	2	2	1	4	2
2023	37	1	4	5	1	2	3	2	3	2						1	3	64	166	1	3		2	1	23.2254			0	0		0	3	1	2		2	2	0	0	2	2	0	1	1	3	3	0	3	1
2023	30	3	3	5	1	2	3	2	3	2						5	4	95	168	2	3		2	1	33.6593			0	0		0	3	1	1		2	1	0	0	2	1	0	1	3	3	2	0	4	3
2023	30	3	3	1	1	1	3	2	3	2						2	3			1	1	1	3	1		3	1	1	2	1	1	1	1	1		1	1	0	0	1	1	0	1	3	1	2	0	3
2023	28	3	4	1	1	1	1	1	3	2	1	1	20	1	11	2	2	94	191	1	1	2	3	1	25.7668	3	1	1	2	1	1	1	1	1	20	1	1	1	0	1	1	0	1	3	1	3	1	1	2
2023	36	3	5	3	1	1	1	1	1	1	1	1	20	1	18	1	4	83	186	1	4		3	1	23.9912	3		0				2	1	2	20	1	2	1	1	1	2	0	1	3	2	3	1	4	1
2023	21	3	2	1	5	1	3	2	2	1						3	3	69	160	1	3		3	1	26.9531	3		0	0		0	1	4	1		2	1	0	1	2	1	0	2	3	1	1	0	3	2
2023	71	3	2	5	3	2	3	2	3	2						4	3	58	162	1	3		1	1	22.1003	1		0	0		0	3	3	4		2	4	0	0	2	3	0	2	3	3	1	0	3	1
2023	59	3	2	5	1	1	1	1	2	1	1	1	20	1	42	1	2	70	165	1	3		4	1	25.7117			0	0		0	3	1	3	20	2	3	1	1	2	2	0	1	3	3	1	1	1	2
2023	57	3	2	1	1	2	3	2	3	2						3	3	72	167	1	1	3	3	1	25.8166	3	1	1		1		1	1	3		2	3	0	0	2	2	0	1	3	1	1	0	3	2
2023	62	3	1	2	1	2	3	2	3	2						3	3	82	177	2	3		3	1	26.1738	3		0	0		0	1	1	3		1	3	0	0	1	2	0	1	3	1	1	0	3	2
2023	58	3	2	1	6	2	3	2	3	2						2	3	90	183	1	3		1	1	26.8745	1		0	0		0	1	1	3		1	3	0	0	1	2	0	1	3	1	1	0	3	2
2023	67	1	3	7	3	2	3	2	3	2						2	3	56	149	1	3		1	1	25.2241	1		0	0		0	5	3	4		2	4	0	0	2	3	0	2	1	4	2	0	3	2
2023	41	3	2	5	6	2	3	2	3	2						4	3	67	160	1	3		3	1	26.1719	3		0	0		0	3	1	2		2	2	0	0	2	2	0	1	3	3	1	0	3	2
2023	64	3	3	1	1	1	1	1	3	2	1	1	10	1	50	2	4	82	160	2	3		4	1	32.0312			0	0		0	1	1	3	10	2	3	1	0	2	2	0	1	3	1	2	1	4	3
2023	72	2	3	7	3	2	3	2	3	2						3	5	91	165	1	3		1	1	33.4252	1		0	0		0	5	3	4		2	4	0	0	2	3	0	2	1	4	2	0	4	3
2023	72	3	4	7	6	2	3	2	3	2						5	3	75	175	1	2	0	1	1	24.4898	1	0	0	0	0	0	5	1	4		1	4	0	0	1	3	0	1	3	4	3	0	3	1
2023	39	3	1	1	1	1	1	1	3	2	1	1	25	1	5	5	4	75	186	2	3		3	1	21.6788	3		0	0		0	1	1	2	25	1	2	1	0	1	2	0	1	3	1	1	1	4	1
2023	65	3	2	7	1	2	3	2	3	2						4	4	95	185	1	3		1	1	27.7575	1		0	0		0	5	1	4		1	4	0	0	1	3	0	1	3	4	1	0	4	2
2023	60	2	2	1	1	2	3	2	3	2						4	3	65	165	1	3		1	1	23.8751	1		0	0		0	1	1	3		2	3	0	0	2	2	0	1	1	1	1	0	3	1
2023	74	2	3	7	1	1	2	1	3	2	2	1	2	2	10	1	4	80	160	2	3		1	1	31.25	1		0	0		0	5	1	4	2	2	4	1	0	2	3	0	1	1	4	2	1	4	3
2023	18	3	3	8	5	1	1	1	2	1	1	1	10	1	1	2	1	63	167	1	1	0	3	1	22.5896	3	0	0		0		6	4	1	10	2	1	1	1	2	1	0	2	3	4	2	1	1	1
2023	40	4	4	1	1	1	1	1	3	2	1	1	20	1	22	1	4	72	175	2	1	3	3	1	23.5102	3	1	1	2	1	1	1	1	2	20	2	2	1	0	2	2	0	1	4	1	3	1	4	1
2023	72	2	4	7	3	2	3	2	3	2						5	5	80	170	1	3		4	1	27.6817			0	0		0	5	3	4		1	4	0	0	1	3	1	2	1	4	3	0	4	2
2023	66	2	3	7	1	1	3	2	3	2						5	3	103	170	2	3		1	1	35.6401	1		0	0		0	5	1	4		1	4	0	0	1	3	1	1	1	4	2	0	3	3
2023	19	3	3	6	5	2	3	2	3	2						3	3	55	160	1	3		3	1	21.4844	3		0	0		0	4	4	1		2	1	0	0	2	1	1	2	3	3	2	0	3	1
2023	48	3	2	1	2	1	2	1	3	2	1	1	1	2	10	1	4	76	172	1	3		3	1	25.6896	3		0	0		0	1	2	2	1	2	2	1	0	2	2	1	2	3	1	1	1	4	2
2023	56	4	2	1	1	1	1	1	3	2	1	1	20	1	20	1	4	80	165	2	3		1	1	29.3848	1		0	0		0	1	1	3	20	2	3	1	0	2	2	1	1	4	1	1	1	4	2
2023	75	2	3	7	3	1	2	1	3	2	3	2	3	2	10	5	5	87	168	1	3		1	1	30.8248	1		0	0		0	5	3	4	3	2	4	1	0	2	3	1	2	1	4	2	1	4	3
2023	62	3	2	5	1	1	3	2	3	2						5	4	87	160	2	3		1	1	33.9844	1		0	0		0	3	1	3		2	3	0	0	2	2	1	1	3	3	1	0	4	3
2023	30	3	5	3	5	2	3	2	3	2						3	3	70	180	1	1	1	3	1	21.6049	3	1	1		1		2	4	1		1	1	0	0	1	1	1	2	3	2	3	0	3	1
2023	47	3	4	3	1	2	3	2	3	2						2	4	88	186	1	1	1	1	1	25.4365	1	1	1		1		2	1	2		1	2	0	0	1	2	1	1	3	2	3	0	4	2
2023	53	2	3	1	1	1	1	1	3	2	1	1	30	1	25	1	4	100	170	1	1	4	4	1	34.6021		1	1	2	1	1	1	1	3	30	1	3	1	0	1	2	1	1	1	1	2	1	4	3
2023	72	2	2	7	3	1	2	1	3	2	1	1	10	2	10	2	5	70	165	2	3		1	1	25.7117	1		0	0		0	5	3	4	10	1	4	1	0	1	3	0	2	1	4	1	1	4	2
2023	55	3	4	1	1	2	3	2	3	2						1	3	60	160	1	3		1	1	23.4375	1		0	0		0	1	1	3		2	3	0	0	2	2	0	1	3	1	3	0	3	1
2023	24	3	2	1	5	2	3	2	3	2						1	3	82	186	1	1	1	3	1	23.7022	3	1	1		1		1	4	1		1	1	0	0	1	1	0	2	3	1	1	0	3	1
2023	20	3	3	1	5	2	3	2	3	2						5	2	70	185	1	2	0	3	1	20.4529	3	0	0	0	0	0	1	4	1		1	1	0	0	1	1	0	2	3	1	2	0	1	1
2023	55	3	3	1	2	2	3	2	3	2						3	3	90	170	1	2	0	3	1	31.1419	3	0	0	0	0	0	1	2	3		1	3	0	0	1	2	0	2	3	1	2	0	3	3
2023	51	3	2	1	1	2	3	2	3	2						3	4	83	176	1	3		1	1	26.7949	1		0	0		0	1	1	3		2	3	0	0	2	2	0	1	3	1	1	0	4	2
2023	38	3	3	1	5	1	1	1	3	2	1	1	20	1	20	1	3	65	160	1	3		1	1	25.3906	1		0	0		0	1	4	2	20	2	2	1	0	2	2	0	2	3	1	2	1	3	2
2023	65	3	3	7	3	1	2	1	2	1	6	1	5	1	20	2	4	86		1	1		1	1		1		0				5	3	4	5	2	4	1	1	2	3	0	2	3	4	2	1	4
2023	52	3	3	1	1	2	3	2	3	2						1	3		175	1	1		3	1		3		0	1		1	1	1	3		1	3	0	0	1	2	0	1	3	1	2	0	3
2023	29	3	1	2	1	2	2	1	3	2	1	1	5	2	6	1	1	82	175	1	3		3	1	26.7755	3		0	0		0	1	1	1	5	1	1	1	0	1	1	0	1	3	1	1	1	1	2
2023	70	2	2	7	3	2	3	2	3	2						3	4	67	165	1	3		1	1	24.6097	1		0	0		0	5	3	4		2	4	0	0	2	3	0	2	1	4	1	0	4	1
2023	23	3	2	5	1	2	3	2	3	2						3	3	85	165	2	3		2	1	31.2213			0	0		0	3	1	1		2	1	0	0	2	1	0	1	3	3	1	0	3	3
2023	75	2	4	7	1	1	1	1	3	2	1	1	20	1	40	1	4	80	175	2	2	2	1	1	26.1224	1	1	1	1	1	0	5	1	4	20	1	4	1	0	1	3	0	1	1	4	3	1	4	2
2023	33	4	1	1	1	2	3	2	3	2						4	2	64	167	2	3		3	1	22.9481	3		0	0		0	1	1	1		2	1	0	0	2	1	0	1	4	1	1	0	1	1
2023	33	4	1	1	1	2	3	2	3	2						1	2	86	180	1	2	1	3	1	26.5432	3	1	1	1	1	0	1	1	1		1	1	0	0	1	1	0	1	4	1	1	0	1	2
2023	42	3	1	1	1	1	1	1	2	1	1	1	30	1	22	1	2	74	176	2	2	1	3	1	23.8895	3	1	1	1	1	0	1	1	2	30	1	2	1	1	1	2	0	1	3	1	1	1	1	1
2023	29	4	2	2	5	1	3	2	3	2						1	3	80	174	1	3		3	1	26.4236	3		0	0		0	1	4	1		1	1	0	0	1	1	0	2	4	1	1	0	3	2
2023	21	2	4	5	1	2	3	2	3	2						1	2	73	172	2	3		3	1	24.6755	3		0	0		0	3	1	1		2	1	0	0	2	1	0	1	1	3	3	0	1	1
2023	49	2	3	1	1	1	1	1	2	1	1	1	20	1	20	1	4	82	172	1	3		1	1	27.7177	1		0	0		0	1	1	2	20	2	2	1	1	2	2	0	1	1	1	2	1	4	2
2023	33	4	2	1	1	2	3	2	1	1						1	2	89	173	2	3		3	1	29.737	3		0	0		0	1	1	1		2	1	0	1	2	1	0	1	4	1	1	0	1	2
2023	51	2	3	2	1	2	3	2	2	1						3	4	90	185	1	1	2	3	1	26.2966	3	1	1		1		1	1	3		1	3	0	1	1	2	0	1	1	1	2	0	4	2
2023	55	3	5	4	1	1	1	1	1	1	1	1	20	1	10	1	3	90	177	1	2	3	4	1	28.7274		1	1	1	1	0	2	1	3	20	1	3	1	1	1	2	0	1	3	2	3	1	3	2
2023	18	3	2	8	5	2	3	2	3	2						3	2	83	189	1	3		3	1	23.2356	3		0	0		0	6	4	1		1	1	0	0	1	1	0	2	3	4	1	0	1	1
2023	73	2	3	7	2	1	2	1	3	2	1	1	10	2	10	1	4	72	176	2	3		1	1	23.2438	1		0	0		0	5	2	4	10	1	4	1	0	1	3	0	2	1	4	2	1	4	1
2023	53	3	4	1	1	1	1	1	3	2	1	1	20	1	30	1	5	83		2	3		1	1		1		0	0		0	1	1	3	20	2	3	1	0	2	2	0	1	3	1	3	1	4
2023	32	3	2	2	1	2	3	2	3	2						5	1	64	170	1	3		3	1	22.1453	3		0	0		0	1	1	1		2	1	0	0	2	1	0	1	3	1	1	0	1	1
2023	28	3	3	1	5	1	1	1	3	2	1	1	20	1	3	1	2	82	173	1	2	2	3	1	27.3982	3	1	1	1	1	0	1	4	1	20	1	1	1	0	1	1	0	2	3	1	2	1	1	2
2023	38	1	3	3	6	1	1	1	3	2	1	1	10	1	15	1	1	63	166	1	3		3	1	22.8625	3		0	0		0	2	1	2	10	2	2	1	0	2	2	0	1	1	2	2	1	1	1
2023	40	3	2	1	1	2	3	2	3	2						3	3	88	187	1	2	2	3	1	25.1651	3	1	1	1	1	0	1	1	2		1	2	0	0	1	2	0	1	3	1	1	0	3	2
2023	55	2	4	3	1	1	1	1	2	1	1	1	15	2	5	2	4	80	185	1	3		1	1	23.3747	1		0	0		0	2	1	3	15	1	3	1	1	1	2	0	1	1	2	3	1	4	1
2023	63	3	4	5	1	1	1	1	3	2	1	1	15	1	25	1	4	68		2	3		3	1		3		0	0		0	3	1	3	15	2	3	1	0	2	2	0	1	3	3	3	1	4
2023	51	4	2	2	1	2	3	2	2	1						3	3	65	175	1	2		1	1	21.2245	1		0	0		0	1	1	3		2	3	0	1	2	2	0	1	4	1	1	0	3	1
2023	55	3	3	1	1	1	1	1	2	1	1	1	15	1	23	4	2	88	170	1	3	1	3	1	30.4498	3	1	1	1	1	0	1	1	3	15	1	3	1	1	1	2	0	1	3	1	2	1	1	3
2023	40	4	2	1	1	2	3	2	3	2						3	2	90	180	1	3		3	1	27.7778	3		0	0		0	1	1	2		1	2	0	0	1	2	0	1	4	1	1	0	1	2
2023	75	2	4	5	3	2	3	2	3	2						3	5	65	172	1	3		1	1	21.9713	1		0	0		0	3	3	4		2	4	0	0	2	3	0	2	1	3	3	0	4	1
2023	38	1	3	5	6	1	1	1	3	2	9	1	10	1	20	1	4	90	180	1	3		3	1	27.7778	3		0	0		0	3	1	2	10	2	2	1	0	2	2	0	1	1	3	2	1	4	2
2023	44	2	2	1	6	2	3	2	3	2						1	3	90	165	1	3		1	1	33.0579	1		0	0		0	1	1	2		2	2	0	0	2	2	0	1	1	1	1	0	3	3
2023	37	4	2	1	1	2	3	2	3	2						3	2	104	176	2	2		1	1	33.5744	1		0	0		0	1	1	2		1	2	0	0	1	2	0	1	4	1	1	0	1	3
2023	39	3	6	1	5	2	3	2	3	2						3	4	104	177	1	1		3	1	33.1961	3		0				1	4	2		1	2	0	0	1	2	0	2	3	1		0	4	3
2023	58	3	3	2	1	1	1	1	3	2	1	1	20	1	10	1	3			1	4		3	1		3		0				1	1	3	20	1	3	1	0	1	2	0	1	3	1	2	1	3
2023	60	3	3	2	1	1	1	1	3	2	1	1	20	1	35	1	2	82	174	4	3		1	1	27.0842	1		0	0		0	1	1	3	20	1	3	1	0	1	2	0	1	3	1	2	1	1	2
2023	76	2	4	5	1	2	3	2	3	2						4	5			1	3		1	1		1		0	0		0	3	1	4		2	4	0	0	2	3	0	1	1	3	3	0	4
2023	66	3	4	8	3	2	3	2	2	1						3	5	60	168	1	3		1	1	21.2585	1		0	0		0	6	3	4		2	4	0	1	2	3	0	2	3	4	3	0	4	1
2023	67	3	3	7	3	2	3	2	3	2						1	4	88	168	2	3		3	1	31.1791	3		0	0		0	5	3	4		2	4	0	0	2	3	0	2	3	4	2	0	4	3
2023	73	3	4	7	3	1	3	2	3	2						1	5	86	157	1	3		3	1	34.8899	3		0	0		0	5	3	4		2	4	0	0	2	3	0	2	3	4	3	0	4	3
2023	78	2	4	7	1	1	2	1	3	2	1	1	1	2	60	5	5	52	160	1	3		1	1	20.3125	1		0	0		0	5	1	4	1	1	4	1	0	1	3	1	1	1	4	3	1	4	1
2023	22	3	2	6	5	2	2	1	3	2	1	1	10	2	5	2	3	68	180	1	3		3	1	20.9877	3		0	0		0	4	4	1	10	1	1	1	0	1	1	1	2	3	3	1	1	3	1
2023	42	3	2	2	1	2	3	2	3	2						5	1	85	198	1	3		3	1	21.6815	3		0	0		0	1	1	2		1	2	0	0	1	2	1	1	3	1	1	0	1	1
2023	18	3	3	3	5	4	3	2	2	1						1	3	86	193	1	5		3	1	23.0879	3		0				2	4	1		1	1	0	1	1	1	1	2	3	2	2	0	3	1
2023	41	4	2	2	1	2	3	2	3	2						3	1	72	175	1	2	0	3	1	23.5102	3	0	0	0	0	0	1	1	2		1	2	0	0	1	2	1	1	4	1	1	0	1	1
2023	61	3	2	1	1	2	3	2	3	2						5	3	72	175	1	3		1	1	23.5102	1		0	0		0	1	1	3		1	3	0	0	1	2	1	1	3	1	1	0	3	1
2023	64	4	2	1	5	1	1	1	3	2	1	1	20	1	45	1	4	70	168	1	3		1	1	24.8016	1		0	0		0	1	4	3	20	1	3	1	0	1	2	1	2	4	1	1	1	4	1
2023	37	4	3	1	2	2	3	2	4							4	3	95	195	1	3		4	1	24.9836			0	0		0	1	2	2		1	2	0		1	2	1	2	4	1	2	0	3	1
2023	67	4	2	7	1	2	3	2	3	2						2	3	73	170	1	3		1	1	25.2595	1		0	0		0	5	1	4		1	4	0	0	1	3	1	1	4	4	1	0	3	2
2023	21	4	3	6	5	2	3	2	3	2						3	3	97	195	1	3		3	1	25.5095	3		0	0		0	4	4	1		1	1	0	0	1	1	1	2	4	3	2	0	3	2
2023	42	3	3	1	2	1	3	2	1	1						4	4	82	177	1	3		3	1	26.1738	3		0	0		0	1	2	2		1	2	0	1	1	2	1	2	3	1	2	0	4	2
2023	67	3	2	7	3	2	3	2	3	2						4	3	74	168	1	3		4	1	26.2188			0	0		0	5	3	4		1	4	0	0	1	3	1	2	3	4	1	0	3	2
2023	20	3	3	1	5	2	3	2	3	2						5	3	68	160	1	3		3	1	26.5625	3		0	0		0	1	4	1		1	1	0	0	1	1	1	2	3	1	2	0	3	2
2023	72	3	3	7	1	2	3	2	3	2						4	7	70	162	1	3		1	1	26.6728	1		0	0		0	5	1	4		1	4	0	0	1	3	1	1	3	4	2	0		2
2023	40	3	2	1	1	1	3	2	3	2						3	3	95	188	1	2	2	3	1	26.8787	3	1	1	1	1	0	1	1	2		1	2	0	0	1	2	1	1	3	1	1	0	3	2
2023	36	4	3	3	5	1	3	2	3	2						1	5	85	175	2	3		1	1	27.7551	1		0	0		0	2	4	2		1	2	0	0	1	2	1	2	4	2	2	0	4	2
2023	42	3	3	1	1	1	1	1	3	2	2	1	20	1	12	1	4	87	173	1	3		5	1	29.0688			0	0		0	1	1	2	20	1	2	1	0	1	2	1	1	3	1	2	1	4	2
2023	62	4	3	1	1	1	1	1	3	2	1	1	30	1	40	1	4	98	183	1	3		3	1	29.2633	3		0	0		0	1	1	3	30	1	3	1	0	1	2	1	1	4	1	2	1	4	2
2023	77	3	2	7	1	1	1	1	3	2	1	2	200	1	60	1	3	89	171	2	3		1	1	30.4367	1		0	0		0	5	1	4	200	1	4	1	0	1	3	1	1	3	4	1	1	3	3
2023	62	4	3	1	1	1	1	1	3	2	1	1	15	1	40	5	5	80	161	1	3		1	1	30.863	1		0	0		0	1	1	3	15	1	3	1	0	1	2	1	1	4	1	2	1	4	3
2023	65	3	3	8	1	2	3	2	3	2						5	5	100	175	2	3		1	1	32.6531	1		0	0		0	6	1	4		1	4	0	0	1	3	1	1	3	4	2	0	4	3
2023	39	3	5	2	1	1	1	1	1	1	1	1	20	1	15	3	1	120	190	1	3		1	1	33.241	1		0	0		0	1	1	2	20	1	2	1	1	1	2	1	1	3	1	3	1	1	3
2023	63	3	2	7	1	2	3	2	3	2						6	5	78	150	2	5		1	1	34.6667	1		0				5	1	3		1	3	0	0	1	2	1	1	3	4	1	0	4	3
2023	47	3	3	1	3	1	1	1	5		1	1	30	1	20	1	4	100	165	2	3		1	1	36.7309	1		0	0		0	1	3	2	30	1	2	1		1	2	1	2	3	1	2	1	4	3
2023	69	3	3	7	1	1	3	2	3	2						4	4	120	174	1	3		1	1	39.6354	1		0	0		0	5	1	4		1	4	0	0	1	3	1	1	3	4	2	0	4	3
2023	57	3	3	7	1	2	3	2	3	2						1	5		164	1	3		3	1		3		0	0		0	5	1	3		2	3	0	0	2	2	1	1	3	4	2	0	4
2023	76	3	7	7	1	2	3	2	3	2						5	5		168	1	3		1	1		1		0	0		0	5	1	4		2	4	0	0	2	3	1	1	3	4		0	4
2023	42	4	2	1	1	2	3	2	3	2						2	3	52	171	1	3		3	1	17.7832	3		0	0		0	1	1	2		2	2	0	0	2	2	1	1	4	1	1	0	3	0
2023	47	3	3	5	1	2	3	2	3	2						1	3	53	170	1	3		3	1	18.3391	3		0	0		0	3	1	2		2	2	0	0	2	2	1	1	3	3	2	0	3	0
2023	18	3	6	6	5	2	3	2	3	2						3	2	55	173	1	3		3	1	18.3768	3		0	0		0	4	4	1		2	1	0	0	2	1	1	2	3	3		0	1	0
2023	30	4	2	1	5	2	3	2	3	2						2	3	51	162	1	3		3	1	19.433	3		0	0		0	1	4	1		2	1	0	0	2	1	1	2	4	1	1	0	3	1
2023	40	3	3	1	1	1	1	1	3	2	1	1	10	2	2	1	4	55	167	1	3		3	1	19.721	3		0	0		0	1	1	2	10	2	2	1	0	2	2	1	1	3	1	2	1	4	1
2023	41	4	3	1	1	1	1	1	2	1	1	1	10	2	10	5	2	56	167	1	3		3	1	20.0796	3		0	0		0	1	1	2	10	2	2	1	1	2	2	1	1	4	1	2	1	1	1
2023	25	4	1	1	1	2	3	2	3	2						2	2	52	160	1	3		1	1	20.3125	1		0	0		0	1	1	1		2	1	0	0	2	1	1	1	4	1	1	0	1	1
2023	62	3	3	1	1	1	1	1	3	2	1	1	10	1	40	2	2	56	164	2	3		1	1	20.8209	1		0	0		0	1	1	3	10	2	3	1	0	2	2	1	1	3	1	2	1	1	1
2023	42	3	4	1	2	1	1	1	2	1	1	1	10	1	15	1	5	57	165	2	3		1	1	20.9366	1		0	0		0	1	2	2	10	2	2	1	1	2	2	1	2	3	1	3	1	4	1
2023	34	3	3	5	1	1	1	1	3	2	1	1	20	1	15	1	4	55	160	1	3		3	1	21.4844	3		0	0		0	3	1	1	20	2	1	1	0	2	1	1	1	3	3	2	1	4	1
2023	64	3	3	7	1	1	1	1	3	2	1	1	5	1	40	1	4	52	154	2	3		3	1	21.9261	3		0	0		0	5	1	3	5	2	3	1	0	2	2	1	1	3	4	2	1	4	1
2023	64	4	3	7	1	1	2	1	3	2	1	2	1	1	15	1	5	58	162	1	3		1	1	22.1003	1		0	0		0	5	1	3	1	2	3	1	0	2	2	1	1	4	4	2	1	4	1
2023	24	3	3	1	5	2	3	2	3	2						2	1	64	170	1	3		3	1	22.1453	3		0	0		0	1	4	1		2	1	0	0	2	1	1	2	3	1	2	0	1	1
2023	62	4	2	1	1	2	3	2	3	2						2	3	63	168	1	3		1	1	22.3214	1		0	0		0	1	1	3		2	3	0	0	2	2	1	1	4	1	1	0	3	1
2023	42	4	3	1	1	2	3	2	3	2						2	3	65	169	1	2		3	1	22.7583	3		0	0		0	1	1	2		2	2	0	0	2	2	1	1	4	1	2	0	3	1
2023	25	3	3	1	1	1	1	1	2	1	1	1	10	1	7	1	3	67	171	1	3		2	1	22.913			0	0		0	1	1	1	10	2	1	1	1	2	1	1	1	3	1	2	1	3	1
2023	41	4	2	1	1	2	3	2	3	2						5	7	68	172	1	3		3	1	22.9854	3		0	0		0	1	1	2		2	2	0	0	2	2	1	1	4	1	1	0		1
2023	42	4	2	2	1	2	3	2	3	2						3	3	69	173	1	3		3	1	23.0546	3		0	0		0	1	1	2		2	2	0	0	2	2	1	1	4	1	1	0	3	1
2023	72	3	7	7	1	1	2	1	3	2	1	1	1	2	10	6	4	63	165	1	3		1	1	23.1405	1		0	0		0	5	1	4	1	2	4	1	0	2	3	1	1	3	4		1	4	1
2023	36	4	3	1	1	1	1	1	3	2	1	1	30	1	20	1	7	63	165	2	3		2	1	23.1405			0	0		0	1	1	2	30	2	2	1	0	2	2	1	1	4	1	2	1		1
2023	70	3	2	7	3	2	3	2	3	2						1	4	52	149	1	3		1	1	23.4224	1		0	0		0	5	3	4		2	4	0	0	2	3	1	2	3	4	1	0	4	1
2023	54	3	3	1	1	1	2	1	3	2	1	1	1	2	14	1	5	63	164	1	3		3	1	23.4236	3		0	0		0	1	1	3	1	2	3	1	0	2	2	1	1	3	1	2	1	4	1
2023	49	4	3	1	5	2	3	2	3	2						4	4	70	172	2	3		1	1	23.6614	1		0	0		0	1	4	2		2	2	0	0	2	2	1	2	4	1	2	0	4	1
2023	43	3	2	1	1	1	1	1	3	2	1	1	15	1	20	2	2	65	164	1	2		3	1	24.1672	3		0	0		0	1	1	2	15	2	2	1	0	2	2	1	1	3	1	1	1	1	1
2023	36	4	5	3	6	2	3	2	3	2						5	4	70	170	1	3		3	1	24.2215	3		0	0		0	2	1	2		2	2	0	0	2	2	1	1	4	2	3	0	4	1
2023	53	3	3	3	1	2	3	2	3	2						1	4	70	170	1	3		3	1	24.2215	3		0	0		0	2	1	3		2	3	0	0	2	2	1	1	3	2	2	0	4	1
2023	56	3	3	1	3	2	3	2	3	2						2	4	65	163	1	3		1	1	24.4646	1		0	0		0	1	3	3		2	3	0	0	2	2	1	2	3	1	2	0	4	1
2023	80	4	3	7	3	3	3	2	3	2						5	3	63	160	1	3		1	1	24.6094	1		0	0		0	5	3	4		2	4	0	0	2	3	1	2	4	4	2	0	3	1
2023	63	3	4	1	5	1	1	1	3	2	1	1	2	1	30	2	5	60	156	2	3		1	1	24.6548	1		0	0		0	1	4	3	2	2	3	1	0	2	2	1	2	3	1	3	1	4	1
2023	45	4	2	1	5	1	1	1	3	2	1	1	10	1	20	1	5	70	168	1	3		1	1	24.8016	1		0	0		0	1	4	2	10	2	2	1	0	2	2	1	2	4	1	1	1	4	1
2023	32	4	2	1	1	2	3	2	3	2						4	1	70	168	2	3		3	1	24.8016	3		0	0		0	1	1	1		2	1	0	0	2	1	1	1	4	1	1	0	1	1
2023	69	3	2	7	1	2	3	2	3	2						3	3	70	168	1	3		3	1	24.8016	3		0	0		0	5	1	4		2	4	0	0	2	3	1	1	3	4	1	0	3	1
2023	51	4	3	1	1	2	3	2	3	2						1	3	70	165	2	3		1	1	25.7117	1		0	0		0	1	1	3		2	3	0	0	2	2	1	1	4	1	2	0	3	2
2023	33	4	3	1	2	1	3	2	2	1						4	4	71	166	1	3		3	1	25.7657	3		0	0		0	1	2	1		2	1	0	1	2	1	1	2	4	1	2	0	4	2
2023	61	3	4	1	3	1	1	1	2	1	1	1	12	1	30	1	4	73	168	3	3		1	1	25.8645	1		0	0		0	1	3	3	12	2	3	1	1	2	2	1	2	3	1	3	1	4	2
2023	18	3	3	6	5	2	3	2	3	2						5	3	75	170	1	3		3	1	25.9516	3		0	0		0	4	4	1		2	1	0	0	2	1	1	2	3	3	2	0	3	2
2023	70	3	3	7	1	1	2	1	3	2	1	2	1	1	20	3	5	70	164	2	3		1	1	26.0262	1		0	0		0	5	1	4	1	2	4	1	0	2	3	1	1	3	4	2	1	4	2
2023	61	3	3	1	3	1	1	1	3	2	1	1	20	1	35	5	4	80	175	1	3		1	1	26.1224	1		0	0		0	1	3	3	20	2	3	1	0	2	2	1	2	3	1	2	1	4	2
2023	67	3	1	7	3	3	3	2	3	2						1	1	74	168	1	3		4	1	26.2188			0	0		0	5	3	4		2	4	0	0	2	3	1	2	3	4	1	0	1	2
2023	77	3	2	7	3	1	3	2	3	2						4	4	75	169	1	3		1	1	26.2596	1		0	0		0	5	3	4		2	4	0	0	2	3	1	2	3	4	1	0	4	2
[truncated: 1,911 more rows]
[truncated: 6 more columns]
